# Supplementary material for: Identification and fine-mapping of a major QTL (PH1.1) conferring plant height in broomcorn millet (Panicum miliaceum)
Source: Front Plant Sci. 2022 Oct 11;13:1010057. doi: 10.3389/fpls.2022.1010057 (PMC9593001; doi:10.3389/fpls.2022.1010057)
Supplement: Supplementary file 3 [file Table_1.xlsx]

## Sheet: Sheet1
Supplementary Table 1 Information on 512 broomcorn millet accessions used for associated analysis
Accession	Oringin	Type	Plant height (2020)	Plant height (2021)	InDel3.506	InDel3.561	InDel3.614	InDel3.615
00006015	Beijing, China	Landrace	134.2	108.2	DD	DD	dd	dd
00006029	Beijing, China	Landrace	118.8	88.4	dd	dd	DD	DD
00007700	Beijing, China	Landrace	136.6	99.5	dd	dd	DD	DD
00000710	Gansu,China	Landrace	139.8	105.9	DD	DD	DD	DD
00000711	Gansu,China	Landrace	141.9	106.2	DD	DD	dd	dd
00000741	Gansu,China	Landrace	178.6	119.8	DD	-	DD	DD
00000742	Gansu,China	Landrace	182.6	114.2	DD	DD	dd	dd
00000744	Gansu,China	Landrace	158.8	132	DD	DD	DD	DD
00000745	Gansu,China	Landrace	147.8	122.4	DD	DD	DD	DD
00000746	Gansu,China	Landrace	173.6	129.4	DD	DD	dd	dd
00000747	Gansu,China	Landrace	162.8	137.6	DD	DD	DD	DD
00000748	Gansu,China	Landrace	146.4	131.2	DD	DD	DD	DD
00000749	Gansu,China	Landrace	146.2	115.5	DD	DD	dd	dd
00002677	Gansu,China	Landrace	115.4	106.6	DD	DD	DD	DD
00002684	Gansu,China	Landrace	163.8	125.2	DD	DD	DD	DD
00002687	Gansu,China	Landrace	112	115.6	DD	DD	Dd	Dd
00002712	Gansu,China	Landrace	127.6	104.4	DD	DD	dd	dd
00002741	Gansu,China	Landrace	117.4	114.5	DD	DD	dd	dd
00002778	Gansu,China	Landrace	128.1	120	DD	DD	Dd	Dd
00002800	Gansu,China	Landrace	158.4	138.6	DD	DD	dd	dd
00002820	Gansu,China	Landrace	138.6	117.8	DD	DD	dd	dd
00002878	Gansu,China	Landrace	145	116.3	DD	DD	dd	dd
00002901	Gansu,China	Landrace	160.6	132.4	DD	DD	dd	dd
00002930	Gansu,China	Landrace	160	134.8	DD	DD	DD	DD
00002932	Gansu,China	Landrace	175.8	130.6	DD	DD	dd	dd
00002976	Gansu,China	Landrace	174.6	135.2	DD	DD	dd	dd
00003039	Gansu,China	Landrace	94.8	75.4	DD	DD	dd	dd
00003041	Gansu,China	Landrace	166.6	136.6	DD	DD	DD	DD
00004314	Gansu,China	Landrace	174.6	132	DD	DD	dd	dd
00004985	Gansu,China	Landrace	146.6	113.2	DD	DD	dd	dd
00005008	Gansu,China	Landrace	151	127.8	DD	DD	DD	DD
00006682	Gansu,China	Landrace	97.4	85.1	DD	-	DD	DD
00007332	Gansu,China	Landrace	110.8	102.4	DD	DD	dd	dd
00007844	Gansu,China	Landrace	142.1	122.2	DD	DD	dd	dd
00007889	Gansu,China	Landrace	171.6	142.5	DD	DD	dd	dd
00007917	Gansu,China	Landrace	110.4	90.3	DD	DD	DD	DD
00007922	Gansu,China	Landrace	139.6	124.4	DD	DD	DD	DD
00004197	Hainan,China	Landrace	168.4	152.2	DD	DD	DD	DD
00004198	Hainan,China	Landrace	174	164	DD	DD	DD	DD
00006651	Hainan,China	Landrace	169	148.6	DD	DD	dd	dd
00006655	Hainan,China	Landrace	136	104.9	DD	DD	dd	dd
00000755	Hebei, China	Landrace	156.8	140.3	DD	DD	dd	dd
00000756	Hebei, China	Landrace	68.72	79.72	DD	DD	dd	dd
00000792	Hebei, China	Landrace	154.6	127.8	DD	DD	dd	dd
00000804	Hebei, China	Landrace	128.6	101.8	DD	DD	dd	dd
00000815	Hebei, China	Landrace	174.8	124	DD	DD	DD	DD
00000819	Hebei, China	Landrace	157.8	107.5	DD	DD	dd	dd
00000822	Hebei, China	Landrace	173.6	112.4	DD	DD	dd	dd
00000825	Hebei, China	Landrace	149.7	83.8	dd	dd	DD	DD
00006036	Hebei, China	Landrace	156.8	98.7	DD	DD	dd	dd
00006127	Hebei, China	Landrace	155.6	100	DD	DD	dd	dd
00006159	Hebei, China	Landrace	142.4	112.1	DD	-	dd	dd
00006175	Hebei, China	Landrace	131.7	106.4	DD	DD	dd	dd
00006200	Hebei, China	Landrace	146.6	121.6	DD	DD	dd	dd
00006234	Hebei, China	Landrace	139.4	91.5	DD	DD	DD	DD
00006248	Hebei, China	Landrace	177	106.4	DD	DD	DD	DD
00006253	Hebei, China	Landrace	145.2	79.1	dd	dd	DD	DD
00006257	Hebei, China	Landrace	158	99.8	DD	-	DD	DD
00006310	Hebei, China	Landrace	158.9	101.9	DD	DD	DD	DD
00007071	Hebei, China	Landrace	163.2	112.6	dd	dd	DD	DD
00007131	Hebei, China	Landrace	161.2	119.7	DD	DD	DD	DD
00007220	Hebei, China	Landrace	164.6	110	DD	DD	DD	DD
00000022	Heilongjiang,China	Landrace	124	102	dd	DD	dd	dd
00000071	Heilongjiang,China	Landrace	85.1	62.5	dd	dd	dd	dd
00000082	Heilongjiang,China	Landrace	105	86.64	DD	DD	DD	DD
00000084	Heilongjiang,China	Landrace	111.5	97.7	DD	DD	DD	DD
00000101	Heilongjiang,China	Landrace	102.8	90.7	DD	DD	dd	dd
00000102	Heilongjiang,China	Landrace	48.7	72.1	dd	dd	dd	dd
00000121	Heilongjiang,China	Landrace	124.6	125.2	dd	DD	dd	dd
00000132	Heilongjiang,China	Landrace	92.6	91.9	dd	DD	dd	dd
00000147	Heilongjiang,China	Landrace	89	82.6	DD	DD	dd	dd
00000149	Heilongjiang,China	Landrace	135.6	107.8	DD	DD	DD	DD
00000151	Heilongjiang,China	Landrace	112.8	117	dd	DD	dd	dd
00000183	Heilongjiang,China	Landrace	120.1	110.5	dd	DD	dd	dd
00000201	Heilongjiang,China	Landrace	107.6	99.6	DD	DD	dd	dd
00000221	Heilongjiang,China	Landrace	76.6	78.1	DD	DD	dd	dd
00001987	Heilongjiang,China	Landrace	142.2	105	DD	DD	dd	dd
00004863	Heilongjiang,China	Landrace	113.8	77.8	DD	DD	DD	DD
00006457	Heilongjiang,China	Landrace	116	86.9	dd	dd	DD	DD
00006483	Heilongjiang,China	Landrace	111.4	89.5	dd	dd	dd	dd
00006484	Heilongjiang,China	Landrace	139.8	121.8	dd	Dd	dd	dd
00006493	Heilongjiang,China	Landrace	143.4	124	DD	DD	dd	dd
00006534	Heilongjiang,China	Landrace	116.4	95.6	DD	DD	dd	dd
00007832	Heilongjiang,China	Landrace	123.4	110	dd	Dd	dd	dd
00005817	Hubei, China	Landrace	137.4	100	dd	dd	DD	DD
00006583	Hubei, China	Landrace	175.2	134.8	DD	DD	dd	dd
00000330	Jilin, China	Landrace	134.2	104.6	DD	DD	dd	dd
00000333	Jilin, China	Landrace	149.8	120.8	dd	dd	DD	DD
00000388	Jilin, China	Landrace	138.6	101.9	dd	dd	DD	DD
00000395	Jilin, China	Landrace	134.4	111.7	DD	DD	dd	dd
00000405	Jilin, China	Landrace	184	130.3	DD	DD	dd	dd
00004228	Jilin, China	Landrace	147.8	117.8	dd	Dd	dd	dd
00004230	Jilin, China	Landrace	145.7	127.6	dd	dd	DD	DD
00005671	Jilin, China	Landrace	126.8	114.9	dd	Dd	dd	dd
00005700	Jilin, China	Landrace	165.6	127.9	DD	DD	DD	DD
00005708	Jilin, China	Landrace	152.8	121.9	DD	DD	Dd	Dd
00006570	Jilin, China	Landrace	142.4	115	DD	DD	Dd	Dd
00007629	Jilin, China	Landrace	119.4	99.24	dd	dd	DD	DD
00004200	Jiangsu, China	Landrace	167.2	119.5	DD	DD	DD	DD
00004202	Jiangsu, China	Landrace	183.4	147.4	DD	DD	DD	DD
00004189	Jiangsu, China	Landrace	151	125	dd	DD	DD	DD
00004192	Jiangsu, China	Landrace	161.4	130.4	DD	DD	DD	DD
00004193	Jiangsu, China	Landrace	150.8	134.8	DD	DD	DD	DD
00004194	Jiangsu, China	Landrace	147.2	128.9	DD	DD	DD	DD
00002141	Nei Monggol, China	Landrace	101	103.4	DD	DD	DD	DD
00004203	Jiangsu, China	Landrace	174.4	128.6	DD	DD	DD	DD
00000414	Liaoning, China	Landrace	173	128.9	dd	dd	DD	DD
00000416	Liaoning, China	Landrace	147.6	125	dd	dd	DD	DD
00000418	Liaoning, China	Landrace	108.4	98.5	dd	dd	DD	DD
00000436	Liaoning, China	Landrace	149.4	110.3	Dd	Dd	dd	dd
00000437	Liaoning, China	Landrace	131.4	126.2	DD	DD	DD	DD
00000440	Liaoning, China	Landrace	161.6	108.5	dd	dd	DD	DD
00000454	Liaoning, China	Landrace	173.6	123.3	DD	DD	dd	dd
00000475	Liaoning, China	Landrace	168.2	115.4	DD	DD	DD	DD
00007258	Liaoning, China	Landrace	141.6	112.3	DD	DD	dd	dd
00007518	Liaoning, China	Landrace	127.2	83.9	dd	dd	DD	DD
00000478	Nei Monggol, China	Landrace	137	91.9	DD	DD	Dd	Dd
00000482	Nei Monggol, China	Landrace	117.8	95.8	DD	DD	DD	DD
00000525	Nei Monggol, China	Landrace	89.4	72	Dd	Dd	Dd	Dd
00000569	Nei Monggol, China	Landrace	111.6	92.78	DD	DD	DD	DD
00000582	Nei Monggol, China	Landrace	112.6	96.3	dd	-	dd	dd
00000607	Nei Monggol, China	Landrace	139.8	142.2	DD	DD	DD	DD
00000609	Nei Monggol, China	Landrace	141.3	104.2	DD	DD	DD	DD
00000634	Nei Monggol, China	Landrace	157.4	125.5	DD	DD	DD	DD
00000650	Nei Monggol, China	Landrace	153.6	107.9	DD	DD	dd	dd
00002062	Nei Monggol, China	Landrace	127.6	108.6	DD	DD	DD	DD
00002155	Nei Monggol, China	Landrace	108.8	81.8	DD	DD	DD	DD
00002160	Nei Monggol, China	Landrace	123.2	96.6	DD	DD	dd	dd
00002231	Nei Monggol, China	Landrace	105.2	85.8	DD	DD	DD	DD
00002335	Nei Monggol, China	Landrace	118	101.8	DD	DD	DD	DD
00002340	Nei Monggol, China	Landrace	109.4	94	DD	DD	DD	DD
00002368	Nei Monggol, China	Landrace	102.8	92.6	DD	DD	DD	DD
00002385	Nei Monggol, China	Landrace	112.8	112	DD	DD	dd	dd
00002416	Nei Monggol, China	Landrace	113.4	104.7	DD	DD	DD	DD
00002473	Nei Monggol, China	Landrace	118.4	116.6	DD	DD	DD	DD
00004267	Nei Monggol, China	Landrace	92.2	85.3	DD	DD	DD	DD
00004268	Nei Monggol, China	Landrace	131.2	113.3	DD	DD	DD	DD
00004866	Nei Monggol, China	Landrace	129.8	105.6	DD	DD	DD	DD
00004881	Nei Monggol, China	Landrace	94.8	86.6	DD	DD	DD	DD
00005812	Nei Monggol, China	Landrace	120	114.5	DD	DD	DD	DD
00005839	Nei Monggol, China	Landrace	127.2	114.4	DD	DD	DD	DD
00005884	Nei Monggol, China	Landrace	121.4	109.6	DD	DD	Dd	Dd
00005927	Nei Monggol, China	Landrace	112.6	103.6	DD	DD	DD	DD
00006438	Nei Monggol, China	Landrace	117.4	84	DD	DD	dd	dd
00006523	Nei Monggol, China	Landrace	114.6	83	DD	DD	DD	DD
00006528	Nei Monggol, China	Landrace	127.4	115.8	DD	DD	DD	DD
00006764	Nei Monggol, China	Landrace	120.6	96	DD	DD	DD	DD
00007712	Nei Monggol, China	Landrace	135.2	116.3	DD	DD	DD	DD
00000702	Ningxia, China	Landrace	129.8	114.2	DD	DD	DD	DD
00002527	Ningxia, China	Landrace	154.6	122.8	Dd	DD	dd	dd
00002530	Ningxia, China	Landrace	148.8	123.7	DD	DD	DD	DD
00002554	Ningxia, China	Landrace	105.8	101.4	DD	DD	DD	DD
00002569	Ningxia, China	Landrace	130	107.9	DD	DD	DD	DD
00002581	Ningxia, China	Landrace	144.8	112.1	DD	DD	DD	DD
00002583	Ningxia, China	Landrace	118.4	94.4	DD	DD	dd	dd
00002614	Ningxia, China	Landrace	127.2	68	dd	DD	dd	dd
00002625	Ningxia, China	Landrace	170.8	131.8	DD	DD	dd	dd
00002628	Ningxia, China	Landrace	121.6	93.3	DD	DD	dd	dd
00002641	Ningxia, China	Landrace	110.2	72.4	DD	DD	DD	DD
00006776	Ningxia, China	Landrace	135.8	132.6	DD	DD	dd	dd
00006798	Ningxia, China	Landrace	167.2	129.3	DD	DD	dd	dd
00006811	Ningxia, China	Landrace	177.2	130	DD	DD	DD	DD
00006842	Ningxia, China	Landrace	161.4	128.1	DD	DD	DD	DD
00006854	Ningxia, China	Landrace	129.4	112.9	DD	DD	DD	DD
00007291	Ningxia, China	Landrace	151.8	126.1	DD	DD	DD	DD
00007297	Ningxia, China	Landrace	148.2	122.2	DD	DD	DD	DD
00007935	Ningxia, China	Landrace	120.3	97.2	DD	DD	DD	DD
00005529	Qinghai, China	Landrace	149.4	115.8	DD	DD	DD	DD
00005532	Qinghai, China	Landrace	146	111	DD	DD	DD	DD
00005571	Qinghai, China	Landrace	117.1	89.88	DD	DD	DD	DD
00005572	Qinghai, China	Landrace	126.5	90.56	DD	DD	DD	DD
00005573	Qinghai, China	Landrace	87.2	79.6	DD	DD	dd	dd
00005574	Qinghai, China	Landrace	126	113	DD	DD	DD	DD
00005581	Qinghai, China	Landrace	70.3	63.2	DD	DD	dd	dd
00005582	Qinghai, China	Landrace	96.8	75.56	DD	DD	DD	DD
00005583	Qinghai, China	Landrace	81.6	76.4	DD	DD	dd	dd
00005586	Qinghai, China	Landrace	68.8	66.4	DD	DD	dd	dd
00007417	Qinghai, China	Landrace	133.6	123.4	DD	DD	dd	dd
00007420	Qinghai, China	Landrace	170	129.9	DD	DD	dd	dd
00007430	Qinghai, China	Landrace	113.5	88	DD	DD	dd	dd
00007455	Qinghai, China	Landrace	129.3	120.6	DD	DD	DD	DD
00007468	Qinghai, China	Landrace	94.8	85.7	DD	DD	dd	dd
00007478	Qinghai, China	Landrace	133.8	114	DD	DD	DD	DD
00007479	Qinghai, China	Landrace	145.9	129.8	DD	DD	dd	dd
00007491	Qinghai, China	Landrace	159.8	130.4	DD	DD	DD	DD
00007502	Qinghai, China	Landrace	94	80.78	DD	DD	dd	dd
00004361	Shandong, Chian	Landrace	166.2	110.3	DD	DD	DD	DD
00004366	Shandong, Chian	Landrace	157	118.6	DD	DD	DD	DD
00004368	Shandong, Chian	Landrace	157.4	119.2	DD	DD	DD	DD
00004376	Shandong, Chian	Landrace	156	116.4	DD	DD	DD	DD
00004411	Shandong, Chian	Landrace	171.2	132	DD	DD	DD	DD
00004415	Shandong, Chian	Landrace	158.8	120.8	DD	DD	DD	DD
00004433	Shandong, Chian	Landrace	163.8	113.4	DD	DD	DD	DD
00004440	Shandong, Chian	Landrace	162.8	120	DD	DD	DD	DD
00004486	Shandong, Chian	Landrace	174.1	123	DD	DD	DD	DD
00004580	Shandong, Chian	Landrace	169.8	130.6	DD	DD	DD	DD
00004614	Shandong, Chian	Landrace	178.3	122.8	dd	DD	DD	DD
00005169	Shandong, Chian	Landrace	190.6	121.2	DD	DD	DD	DD
00005191	Shandong, Chian	Landrace	117.9	107.4	DD	DD	dd	dd
00006575	Shandong, Chian	Landrace	159.2	114.8	DD	DD	DD	DD
00006580	Shandong, Chian	Landrace	151.6	108.4	DD	DD	dd	dd
00006609	Shandong, Chian	Landrace	171	128.9	DD	DD	DD	DD
00006632	Shandong, Chian	Landrace	120.4	96.6	dd	DD	dd	dd
00007716	Shandong, Chian	Landrace	149.7	129.4	DD	DD	DD	DD
00000829	Shanxi, China	Landrace	116	103.4	DD	DD	dd	dd
00000840	Shanxi, China	Landrace	103.4	106.5	DD	DD	dd	dd
00000845	Shanxi, China	Landrace	121.4	119.9	DD	DD	dd	dd
00000855	Shanxi, China	Landrace	96.6	90.4	dd	dd	DD	DD
00000936	Shanxi, China	Landrace	143.6	131.3	DD	DD	dd	dd
00000957	Shanxi, China	Landrace	119.2	125.4	DD	DD	dd	dd
00000991	Shanxi, China	Landrace	115	102.2	DD	DD	dd	dd
00000998	Shanxi, China	Landrace	114.7	114.5	DD	DD	dd	dd
00001055	Shanxi, China	Landrace	120.8	113.7	DD	DD	dd	dd
00001056	Shanxi, China	Landrace	141.4	129.7	DD	DD	Dd	Dd
00001121	Shanxi, China	Landrace	145	119.2	DD	DD	DD	DD
00001128	Shanxi, China	Landrace	134	119.3	DD	DD	DD	DD
00001144	Shanxi, China	Landrace	148.4	122.4	DD	DD	DD	DD
00001182	Shanxi, China	Landrace	152.4	113.2	DD	DD	dd	dd
00001219	Shanxi, China	Landrace	134	93.8	DD	DD	dd	dd
00001251	Shanxi, China	Landrace	132	104.8	DD	DD	dd	dd
00001283	Shanxi, China	Landrace	159.6	130.4	DD	DD	DD	DD
00001312	Shanxi, China	Landrace	144	115.2	dd	DD	dd	dd
00001331	Shanxi, China	Landrace	159	122.4	DD	DD	Dd	Dd
00001338	Shanxi, China	Landrace	145.5	102	DD	DD	dd	dd
00001348	Shanxi, China	Landrace	132.6	107	DD	DD	dd	dd
00001426	Shanxi, China	Landrace	134.2	111.4	DD	DD	dd	dd
00001453	Shanxi, China	Landrace	135.2	102.8	DD	DD	dd	dd
00001467	Shanxi, China	Landrace	125.5	94.8	DD	DD	dd	dd
00001474	Shanxi, China	Landrace	122.4	93.1	DD	DD	dd	dd
00001478	Shanxi, China	Landrace	138.4	122	DD	DD	DD	DD
00001500	Shanxi, China	Landrace	147.9	115.1	DD	DD	dd	dd
00001517	Shanxi, China	Landrace	162.3	129.8	DD	DD	dd	dd
00001528	Shanxi, China	Landrace	123	116	DD	DD	dd	dd
00001530	Shanxi, China	Landrace	148.2	106.3	DD	DD	dd	dd
00001547	Shanxi, China	Landrace	167.6	110.1	DD	dd	DD	DD
00001553	Shanxi, China	Landrace	147.5	104.3	DD	DD	dd	dd
00001559	Shanxi, China	Landrace	153.8	133.4	DD	DD	dd	dd
00001581	Shanxi, China	Landrace	139.9	109.2	DD	dd	DD	DD
00001596	Shanxi, China	Landrace	142.4	126.8	DD	DD	dd	dd
00003144	Shanxi, China	Landrace	44.76	69.2	DD	DD	dd	dd
00003167	Shanxi, China	Landrace	93	71	DD	DD	dd	dd
00003177	Shanxi, China	Landrace	50.7	87.6	DD	DD	dd	dd
00003237	Shanxi, China	Landrace	134.2	121.1	DD	DD	dd	dd
00003289	Shanxi, China	Landrace	139.6	120.6	DD	DD	dd	dd
00003368	Shanxi, China	Landrace	147.4	122.4	DD	DD	dd	dd
00003376	Shanxi, China	Landrace	135.9	111	DD	DD	dd	dd
00003405	Shanxi, China	Landrace	175	140.2	DD	DD	dd	dd
00003559	Shanxi, China	Landrace	134.9	107.8	DD	DD	dd	dd
00003561	Shanxi, China	Landrace	98	70.7	DD	DD	dd	dd
00006557	Shanxi, China	Landrace	125.6	91.7	DD	DD	dd	dd
00006602	Shanxi, China	Landrace	177.8	116.4	DD	DD	dd	dd
00007265	Shanxi, China	Landrace	122.8	96.8	DD	DD	DD	DD
00007269	Shanxi, China	Landrace	197.4	122.8	dd	DD	dd	dd
00007361	Shanxi, China	Landrace	111.4	93.1	DD	DD	dd	dd
00007677	Shanxi, China	Landrace	168.9	111.5	DD	DD	DD	DD
00007681	Shanxi, China	Landrace	160.4	101.1	DD	DD	dd	dd
00007869	Shanxi, China	Landrace	167.9	84.2	DD	DD	dd	dd
00008016	Shanxi, China	Landrace	147.2	112.7	DD	DD	dd	dd
00001599	Shaanxi, China	Landrace	139.6	94.3	DD	DD	dd	dd
00001601	Shaanxi, China	Landrace	153.9	117	DD	DD	dd	dd
00001611	Shaanxi, China	Landrace	171	114.8	DD	DD	dd	dd
00001619	Shaanxi, China	Landrace	114.6	86.4	Dd	Dd	Dd	Dd
00001646	Shaanxi, China	Landrace	143.2	86.8	DD	DD	dd	dd
00001665	Shaanxi, China	Landrace	150.6	101.6	DD	DD	dd	dd
00001683	Shaanxi, China	Landrace	146.4	92.7	DD	DD	dd	dd
00001751	Shaanxi, China	Landrace	180.9	103.8	DD	DD	dd	dd
00001768	Shaanxi, China	Landrace	183.3	95.2	DD	DD	dd	dd
00001785	Shaanxi, China	Landrace	163.5	99.5	DD	DD	dd	dd
00001798	Shaanxi, China	Landrace	166.4	93.9	DD	DD	dd	dd
00001812	Shaanxi, China	Landrace	133.4	87	DD	DD	dd	dd
00001818	Shaanxi, China	Landrace	164.9	107	DD	DD	DD	DD
00001839	Shaanxi, China	Landrace	182.8	96.8	DD	DD	DD	DD
00001852	Shaanxi, China	Landrace	174.8	102.5	DD	DD	dd	dd
00001877	Shaanxi, China	Landrace	195.7	113.5	DD	DD	DD	DD
00001897	Shaanxi, China	Landrace	175.8	116.2	dd	DD	DD	DD
00001908	Shaanxi, China	Landrace	169.3	107.8	DD	DD	DD	DD
00001938	Shaanxi, China	Landrace	135.7	104.8	DD	DD	dd	dd
00001951	Shaanxi, China	Landrace	166.6	110	Dd	Dd	DD	DD
00001967	Shaanxi, China	Landrace	163.4	120	DD	DD	DD	DD
00003586	Shaanxi, China	Landrace	118.2	101.2	DD	DD	dd	dd
00003640	Shaanxi, China	Landrace	119.4	97.8	DD	DD	DD	DD
00003656	Shaanxi, China	Landrace	148.9	126	DD	DD	dd	dd
00003678	Shaanxi, China	Landrace	145.2	108.3	DD	DD	dd	dd
00001742	Shaanxi, China	Landrace	144.3	102.2	DD	DD	dd	dd
00004677	Shaanxi, China	Landrace	159.8	129.6	DD	DD	dd	dd
00004704	Shaanxi, China	Landrace	178.4	129.2	DD	DD	dd	dd
00004800	Shaanxi, China	Landrace	151.7	112.6	DD	DD	dd	dd
00005241	Shaanxi, China	Landrace	143.6	121.2	DD	DD	dd	dd
00005245	Shaanxi, China	Landrace	122	114.4	DD	DD	dd	dd
00005313	Shaanxi, China	Landrace	100.2	102.2	DD	DD	DD	DD
00005452	Shaanxi, China	Landrace	138.8	125	DD	DD	Dd	Dd
00005459	Shaanxi, China	Landrace	152	122.7	DD	DD	DD	DD
00005472	Shaanxi, China	Landrace	155.1	121	DD	DD	DD	DD
00007561	Shaanxi, China	Landrace	153.2	104.8	DD	DD	dd	dd
00007564	Shaanxi, China	Landrace	154.3	113.3	DD	DD	DD	DD
00007613	Shaanxi, China	Landrace	116.7	114.2	DD	DD	dd	dd
00007709	Shaanxi, China	Landrace	141.8	109	DD	DD	dd	dd
00007740	Shaanxi, China	Landrace	148.2	107.2	DD	DD	dd	dd
00007750	Shaanxi, China	Landrace	129.5	88.2	DD	DD	dd	dd
00007755	Shaanxi, China	Landrace	161.9	108	DD	DD	dd	dd
00007798	Shaanxi, China	Landrace	139.8	121.4	DD	DD	DD	DD
00007927	Shaanxi, China	Landrace	127.7	116	DD	DD	dd	dd
00007948	Shaanxi, China	Landrace	118.1	120.4	DD	DD	DD	DD
00007963	Shaanxi, China	Landrace	107	110.4	DD	DD	DD	DD
00007973	Shaanxi, China	Landrace	119.8	121.2	DD	DD	dd	dd
00007991	Shaanxi, China	Landrace	133	137.2	DD	DD	DD	DD
00006681	Tibet, China	Landrace	57.6	84	DD	DD	dd	dd
00000750	Xinjiang, China	Landrace	73.4	84.1	DD	DD	DD	DD
00003053	Xinjiang, China	Landrace	65	79.74	dd	DD	dd	dd
00003054	Xinjiang, China	Landrace	83.8	75.46	DD	DD	DD	DD
00003056	Xinjiang, China	Landrace	119.1	108.2	DD	DD	DD	DD
00003059	Xinjiang, China	Landrace	57.4	62.4	dd	DD	dd	dd
00003065	Xinjiang, China	Landrace	68.4	64.5	dd	DD	dd	dd
00003072	Xinjiang, China	Landrace	48.2	51.2	dd	DD	dd	dd
00003076	Xinjiang, China	Landrace	63	66.7	dd	DD	dd	dd
00003083	Xinjiang, China	Landrace	52	60	DD	DD	dd	dd
00003091	Xinjiang, China	Landrace	56	65.4	DD	DD	DD	DD
00003099	Xinjiang, China	Landrace	57	58.7	dd	DD	dd	dd
00003110	Xinjiang, China	Landrace	79.6	71.4	dd	DD	dd	dd
00003111	Xinjiang, China	Landrace	78.4	70.8	dd	DD	dd	dd
00003113	Xinjiang, China	Landrace	63.4	-	dd	-	dd	dd
00003117	Xinjiang, China	Landrace	50	53.7	dd	DD	dd	dd
00003127	Xinjiang, China	Landrace	64.8	62.4	dd	DD	dd	dd
00006766	Xinjiang, China	Landrace	107.6	95.9	DD	DD	DD	DD
00007344	Xinjiang, China	Landrace	99	86.1	DD	DD	dd	dd
00005818	Yunnan, China	Landrace	103.6	95.9	DD	DD	dd	dd
00004861	Yunnan, China	Landrace	83.4	90.8	DD	DD	dd	dd
Longmi10	Gansu, China	Bred variety	133.6	116.4	DD	DD	DD	DD
Longmi14	Gansu, China	Bred variety	115.2	123.4	DD	DD	DD	DD
Longmi7	Gansu, China	Bred variety	133.4	131.1	DD	DD	dd	dd
Longmi9	Gansu, China	Bred variety	171.8	137.6	DD	DD	dd	dd
Longmi4	Gansu, China	Bred variety	151	135.1	DD	DD	DD	DD
Haxuan1	Heilongjiang,China	Bred variety	151.2	130	DD	DD	DD	DD
Longshu23	Heilongjiang,China	Bred variety	141.4	126.7	dd	DD	dd	dd
Qishu1	Heilongjiang,China	Bred variety	139.8	132	DD	DD	DD	DD
Nianfeng7	Jilin, China	Bred variety	144.2	117.1	dd	DD	dd	dd
Ji18	Jilin, China	Bred variety	152.5	107	DD	DD	dd	dd
Ji12	Jilin, China	Bred variety	167.3	134.1	DD	DD	dd	dd
Jiushu1	Jilin, China	Bred variety	148.8	126.7	DD	DD	DD	DD
Liaomi3	Liaoning, China	Bred variety	159.2	117.3	DD	DD	dd	dd
Liaomi56	Liaoning, China	Bred variety	140.5	120.7	DD	DD	DD	DD
Chimi2	Nei Monggol, China	Bred variety	130.8	121	DD	DD	dd	dd
Chishu9	Nei Monggol, China	Bred variety	123.6	109.4	DD	DD	DD	DD
Chishu2	Nei Monggol, China	Bred variety	167	129	DD	DD	DD	DD
Mengjingmi7	Nei Monggol, China	Bred variety	149.4	116.4	DD	DD	dd	dd
Neimi5	Nei Monggol, China	Bred variety	121.7	105.6	DD	DD	dd	dd
Neimi7	Nei Monggol, China	Bred variety	123.4	103.8	DD	DD	DD	DD
Yixuanhuangmi	Nei Monggol, China	Bred variety	123.2	105.5	DD	DD	DD	DD
Neimi9	Nei Monggol, China	Bred variety	109.8	107.9	DD	DD	DD	DD
Gumi21	Ningxia, China	Bred variety	140.6	122.1	DD	DD	DD	DD
Ningmi17	Ningxia, China	Bred variety	139.9	127.2	DD	DD	DD	DD
Ningmi13	Ningxia, China	Bred variety	150.6	129	DD	DD	DD	DD
Ningmi15	Ningxia, China	Bred variety	155	126	DD	DD	dd	dd
Ningmi4	Ningxia, China	Bred variety	138.1	114	DD	DD	DD	DD
Gumi13	Ningxia, China	Bred variety	108.4	99.4	DD	DD	DD	DD
Ningmi16	Ningxia, China	Bred variety	134.5	121.7	DD	DD	dd	dd
Jinshu4	Shanxi, China	Bred variety	131.4	114.6	DD	DD	dd	dd
Jinshu8	Shanxi, China	Bred variety	142.8	119.1	DD	DD	dd	dd
Jinshu9	Shanxi, China	Bred variety	126.6	109.3	DD	DD	DD	DD
Pinmi1	Shanxi, China	Bred variety	138.9	115.2	DD	DD	dd	dd
Yanshu7	Shanxi, China	Bred variety	166.8	122	DD	DD	DD	DD
Yushu2	Shaanxi, China	Bred variety	150	112.2	DD	DD	dd	dd
Yumi3	Shaanxi, China	Bred variety	188.3	134.4	DD	DD	dd	dd
Yushu1	Shaanxi, China	Bred variety	144.2	126.9	DD	DD	dd	dd
Jishu3	Hebei, China	Bred variety	150.9	121.4	DD	DD	dd	dd
Hongmizi	Hebei, China	Landrace	135.3	134.98	DD	DD	dd	dd
Gedashu	Hebei, China	Landrace	132.3	99.4	dd	dd	DD	DD
Erzigan	Hebei, China	Landrace	155.9	123.6	DD	DD	dd	dd
00000800	Hebei, China	Landrace	127.8	110.9	DD	DD	Dd	Dd
00006332	Hebei, China	Landrace	150.2	106	DD	dd	DD	DD
00002998	Gansu, China	Landrace	145.4	113.2	DD	DD	DD	DD
ZhenyuanYemiz	Gansu, China	Wild accession	163.8	119	dd	dd	dd	dd
LingtaiYemizi	Gansu, China	Wild accession	153.9	100	DD	DD	DD	DD
HuiningYemizi	Gansu, China	Wild accession	145.2	114.8	Dd	DD	Dd	Dd
HeshuiYemizi	Gansu, China	Wild accession	158.8	115.6	DD	DD	DD	DD
NihewanYeshu	Hebei, China	Wild accession	103.4	74.4	DD	DD	dd	CC
Chengde-2	Hebei, China	Wild accession	180.1	141.4	dd	DD	dd	dd
Chengde-5	Hebei, China	Wild accession	104.4	86.5	dd	DD	dd	dd
Chengde-7	Hebei, China	Wild accession	46.8	61.82	dd	DD	dd	CC
Chengde-9	Hebei, China	Wild accession	54.08	70.82	DD	DD	dd	CC
Chengde-10	Hebei, China	Wild accession	53.3	64.48	DD	DD	dd	CC
Chengde-11	Hebei, China	Wild accession	61	57.8	DD	DD	dd	dd
Hebei-4	Hebei, China	Wild accession	107.2	81.2	DD	DD	dd	CC
Hebei-20	Hebei, China	Wild accession	93.8	57	dd	DD	dd	CC
Heilongjiang245-1	Heilongjiang,China	Wild accession	57.4	68.4	DD	DD	dd	CC
Heilongjiang245-5	Heilongjiang,China	Wild accession	115.6	86.1	dd	DD	dd	BB
Heilongjiang246-2	Heilongjiang,China	Wild accession	49.14	55	dd	DD	dd	CC
Heilongjiang246-6	Heilongjiang,China	Wild accession	46.58	58.4	Dd	DD	Dd	BB
Heilongjiang246-8	Heilongjiang,China	Wild accession	42.98	60.7	dd	DD	dd	CC
Heilongjiang247-1	Heilongjiang,China	Wild accession	42.2	46.8	DD	DD	DD	CC
Heilongjiang247-2	Heilongjiang,China	Wild accession	39.22	61.3	dd	DD	dd	CC
Heilongjiang248-1	Heilongjiang,China	Wild accession	39.3	60.1	dd	DD	dd	CC
Lishujie6	Heilongjiang,China	Wild accession	79.2	80	dd	DD	dd	dd
Lishujie1	Jilin, China	Wild accession	72.4	79.2	dd	DD	dd	dd
Lishujie2	Jilin, China	Wild accession	49.8	68.6	DD	DD	dd	dd
Lishujie4	Jilin, China	Wild accession	61.18	76.9	DD	DD	dd	dd
Lishujie5	Jilin, China	Wild accession	62.38	76.6	Dd	DD	dd	dC
Lishujie7	Jilin, China	Wild accession	100	74.92	DD	DD	dd	CC
Jilin1	Jilin, China	Wild accession	77.4	81.2	dd	DD	dd	dd
Jilin2	Jilin, China	Wild accession	49.34	78.2	dd	DD	dd	dd
Jilin3	Jilin, China	Wild accession	84.48	86.2	dd	DD	dd	dd
Jilin4	Jilin, China	Wild accession	59.8	60.02	dd	DD	dd	EE
Lioaning-1	Liaoning, China	Wild accession	116.8	90	dd	DD	dd	dd
Lioaning-3	Liaoning, China	Wild accession	109	79.7	DD	DD	dd	dd
Lioaning-6	Liaoning, China	Wild accession	88.6	92.6	dd	Dd	Dd	CC
Lioaning-7	Liaoning, China	Wild accession	99.8	82.8	DD	DD	dd	dd
Lioaning-8	Liaoning, China	Wild accession	103.6	83.4	dd	DD	dd	dd
Lioaning-9	Liaoning, China	Wild accession	96.6	74.1	dd	DD	dd	dd
Chifeng-2	Nei Monggol, China	Wild accession	99.4	77.4	DD	DD	dd	dd
Chifeng-5	Nei Monggol, China	Wild accession	105.8	92	DD	DD	dd	dd
Chifeng-8	Nei Monggol, China	Wild accession	71.8	69.8	dd	DD	Dd	Dd
Neimeng-2	Nei Monggol, China	Wild accession	143.4	91.8	DD	DD	dd	dd
Neimeng-4	Nei Monggol, China	Wild accession	82.6	59.5	Dd	DD	dd	CC
Neimeng-6	Nei Monggol, China	Wild accession	144.8	97	dd	DD	dd	CC
Lishujie3	Nei Monggol, China	Wild accession	82.2	65.8	DD	DD	dd	dd
Ningxia-1	Ningxia, China	Wild accession	160.9	102	dd	DD	dd	dd
Ningxia-6	Ningxia, China	Wild accession	114.1	60.5	dd	DD	dd	dd
Ningxia-8	Ningxia, China	Wild accession	111	89	dd	DD	dd	dd
Ningxia-10	Ningxia, China	Wild accession	109.6	82.2	dd	DD	dd	dd
Ningxia-11	Ningxia, China	Wild accession	111.1	85.8	dd	DD	dd	dd
Ningxia-12	Ningxia, China	Wild accession	107	83.2	dd	DD	dd	dd
Ningxia-13	Ningxia, China	Wild accession	108.4	92.8	dd	DD	dd	CC
Ningxia-14	Ningxia, China	Wild accession	102.6	78.74	dd	DD	dd	dd
Datong-1	Shanxi, China	Wild accession	98.7	82.6	dd	DD	dd	CC
Datong-2	Shanxi, China	Wild accession	39.54	72.8	dd	DD	dd	BB
ShanxiLanxianYemi	Shanxi, China	Wild accession	99.7	80.2	dd	DD	dd	CC
00006762	Shanxi, China	Wild accession	156	109	dd	DD	dd	dd
00003140	Shanxi, China	Wild accession	129.4	113.02	DD	DD	DD	DD
00003523	Shanxi, China	Wild accession	135	109.8	DD	DD	dd	dd
00003258	Shanxi, China	Wild accession	140.6	106.8	DD	DD	DD	DD
00003345	Shanxi, China	Wild accession	141	105.2	DD	DD	dd	dd
00003163	Shanxi, China	Wild accession	123.9	107.2	DD	DD	dd	dd
00003179	Shanxi, China	Wild accession	106.4	75	DD	DD	dd	dd
00006766	Xinjiang, China	Wild accession	139.4	116	DD	DD	DD	DD
PI 207501	Afghanistan	Exotic germplasm	76.7	65.5	DD	DD	dd	dd
PI 211058	Afghanistan	Exotic germplasm	57.4	60.1	DD	DD	dd	dd
PI 211060	Afghanistan	Exotic germplasm	57	52.22	DD	DD	dd	dd
PI 202294	Argentina	Exotic germplasm	100.2	80.3	DD	DD	dd	dd
PI 202295	Argentina	Exotic germplasm	91.5	76.1	DD	DD	dd	dd
PI 367683	Australia	Exotic germplasm	73.6	65.2	DD	DD	dd	dd
PI 367684	Australia	Exotic germplasm	119.2	87.4	DD	DD	DD	DD
PAN 107	Australia	Exotic germplasm	121.6	107.8	DD	DD	DD	DD
PI 269955	Pakistan	Exotic germplasm	69	62.6	DD	-	dd	dd
PI 269957	Pakistan	Exotic germplasm	69.2	65.74	DD	DD	dd	dd
PI 269959	Pakistan	Exotic germplasm	69.6	84.6	dd	DD	dd	dd
PI 531399	Bulgaria	Exotic germplasm	86.3	95	Dd	DD	dd	dd
Bulgania 8853	Bulgaria	Exotic germplasm	68.6	84.7	DD	DD	dd	dd
Bulgania 9182	Bulgaria	Exotic germplasm	52.9	55.36	DD	DD	dd	dd
PAN74	Poland	Exotic germplasm	58.6	53.5	DD	DD	dd	dd
PAN 69	Poland	Exotic germplasm	42	67.2	Dd	DD	dd	dd
PAN 54	Poland	Exotic germplasm	48	37.34	dd	DD	dd	dd
PI209790	Germany	Exotic germplasm	79.6	63.3	DD	DD	dd	dd
PAN27	Germany	Exotic germplasm	79.8	66.2	dd	DD	dd	dd
PAN29	Germany	Exotic germplasm	55.6667	67.1	DD	DD	dd	dd
Ames 32315	Georgia	Exotic germplasm	110.8	96.6	dd	DD	dd	dd
Ames 32316	Georgia	Exotic germplasm	70.4	60.9	DD	DD	dd	dd
PAN 1287	Georgia	Exotic germplasm	65	55.5	DD	DD	dd	dd
PI346936	Kyrgyzstan	Exotic germplasm	102.3	79.3	DD	DD	dd	dd
PI 346939	Kazakhstan	Exotic germplasm	100	77.5	DD	DD	DD	DD
PAN95	South Korea	Exotic germplasm	81	74.8	DD	DD	dd	dd
PAN102	South Korea	Exotic germplasm	67.8	67.3	DD	DD	dd	dd
PAN 99	South Korea	Exotic germplasm	151.6	108.7	DD	DD	DD	DD
PI 531402	Czechoslovakia	Exotic germplasm	84.6	67.5	DD	DD	dd	dd
PI 531406	Czechoslovakia	Exotic germplasm	77.12	55	dd	DD	dd	dd
PAN 60	Czechoslovakia	Exotic germplasm	89.6	52.9	DD	DD	dd	dd
Romarrria10133	Romania	Exotic germplasm	75.8	63.5	DD	DD	dd	dd
PAN 19	Romania	Exotic germplasm	67	62.8	DD	DD	dd	dd
PAN 21	Romania	Exotic germplasm	60.4	77.3	DD	DD	DD	DD
PI 677103	USA	Exotic germplasm	89	85.4	Dd	DD	dd	dd
PI 649385	USA	Exotic germplasm	63	58.5	DD	DD	dd	dd
PI 649383	USA	Exotic germplasm	57.2	55.5	DD	DD	dd	dd
mk-147	Outer Mongolia	Exotic germplasm	61	49.76	dd	DD	dd	dd
mk-153	Outer Mongolia	Exotic germplasm	56.2	45.66	dd	DD	dd	dd
mk-154	Outer Mongolia	Exotic germplasm	47.8	49.18	dd	DD	dd	dd
Mexics 10138	Mexico	Exotic germplasm	68.8	61.6	DD	DD	dd	dd
Mexics 10139	Mexico	Exotic germplasm	51	48.42	dd	DD	dd	dd
Mexics 9870	Mexico	Exotic germplasm	62.6	46.14	dd	DD	dd	dd
PI 427247	Nepal	Exotic germplasm	135	105.6	dd	dd	DD	DD
PI 427248	Nepal	Exotic germplasm	120.4	97	DD	DD	dd	dd
PI 427250	Nepal	Exotic germplasm	116	84.6	DD	DD	dd	dd
PAN 937	Janpan	Exotic germplasm	NA	NA	DD	DD	DD	DD
PAN 812	Janpan	Exotic germplasm	78.6	67.5	DD	DD	dd	dd
PAN 935	Janpan	Exotic germplasm	142.4	NA	DD	DD	DD	DD
PAN 880	Tajikistan	Exotic germplasm	78	58.8	DD	DD	dd	dd
PAN 108	Tajikistan	Exotic germplasm	75.4	63.2	DD	DD	dd	dd
PI649373	Turkey	Exotic germplasm	73.2	61.1	dd	DD	dd	dd
PI649380	South Korea	Exotic germplasm	141.4	102.26	DD	DD	dd	dd
PI654403	Turkey	Exotic germplasm	64.3	58.38	dd	DD	dd	dd
PI 346934	Ukraine	Exotic germplasm	55.4	46.78	dd	DD	dd	dd
PI 346941	Ukraine	Exotic germplasm	44.6	49.86	DD	DD	dd	dd
PAN 883	Ukraine	Exotic germplasm	60	49.9	dd	DD	dd	dd
Spain 10160 25	Spain	Exotic germplasm	98	88	DD	DD	dd	dd
Spain 9676 24	Spain	Exotic germplasm	87	70.4	DD	DD	dd	dd
Spain 10161 26	Spain	Exotic germplasm	89.8	73.6	DD	DD	dd	dd
PAN750	Hungary	Exotic germplasm	72	57.6	DD	DD	dd	dd
PI 232929	Hungary	Exotic germplasm	64.4	59.48	DD	DD	dd	dd
PI 289320	Hungary	Exotic germplasm	66.2	62.6	DD	DD	Dd	Dd
PAN886	Belarus	Exotic germplasm	42.2	40.34	DD	DD	dd	dd
PAN 641	Iraq	Exotic germplasm	49.8	61.4	dd	DD	dd	dd
PAN 767	Iraq	Exotic germplasm	74.6	64.1	DD	DD	dd	dd
PAN34	Switzerland	Exotic germplasm	52.2	70.8	DD	DD	dd	dd
PAN91	Austria	Exotic germplasm	88	65	DD	DD	DD	DD
PAN100	South Korea	Exotic germplasm	124.2	-	DD	DD	DD	DD
PAN 106	Italy	Exotic germplasm	75.2	49.8	DD	DD	dd	dd
PAN 103	Italy	Exotic germplasm	63.4	58.4	dd	DD	dd	dd
PAN 90	Italy	Exotic germplasm	83.6	68.4	DD	DD	dd	dd
PAN950	Croatia	Exotic germplasm	74.6	61.8	DD	DD	dd	dd
PAN952	Croatia	Exotic germplasm	50.6	43.1	DD	DD	dd	dd
PAN954	Croatia	Exotic germplasm	64	42.5	DD	DD	dd	dd
Eluosi2016yin-1	Russia	Exotic germplasm	55	40.1	DD	DD	dd	dd
Eluosi2016yin-2	Russia	Exotic germplasm	56.4	38.7	DD	DD	dd	dd
Eluosi2016yin-3	Russia	Exotic germplasm	42.8	37.9	dd	DD	dd	dd
"DD" indicated the homozygous allele of Longmi12, "dd" indicated the homozygous allele of Zhang778. "CC","DD","EE" represented new alleles different from longmi 12 and Zhang 778. "Dd", "dC", indicated heterzygous alleles.
