# Supplementary material for: Identification and fine-mapping of a major QTL (PH1.1) conferring plant height in broomcorn millet (Panicum miliaceum)
Source: Front Plant Sci. 2022 Oct 11;13:1010057. doi: 10.3389/fpls.2022.1010057 (PMC9593001; doi:10.3389/fpls.2022.1010057)
Supplement: Supplementary file 4 [file Table_2.xlsx]

## Sheet: Sheet1
Supplementary Table 2 Log Max likelihood value, heritability, and adaptability test of the optimal genetic models for plant height
Model	AIC value	Log Max likelihood Value	Heritability (Major-Gene)(%)	U12	U22	U32	nW2	Dn
2MG-EA	8264.07	-4129.04	88.5141	0.0002(0.9893)	0(0.9947)	0.0006(0.9798)	0.0311(0.9723)	0.0161(0.9681)
2MG-A	8264.85	-4128.42	67.5194	0(0.9957)	0(0.9986)	0.0002(0.9892)	0.0304(0.9749)	0.0157(0.9742)
1MG-A	8264.88	-4129.44	58.2919	0.0035(0.9525)	0.0008(0.9771)	0.0134(0.9079)	0.0451(0.9053)	0.0195(0.8687)
2MG-AD	8265.09	-4126.55	96.243	0.0001(0.9913)	0(0.9950)	0.0003(0.9862)	0.0281(0.9820)	0.0185(0.9047)
1MG-AD	8265.28	-4128.64	65.5811	0(0.9980)	0(0.9968)	0(0.9947)	0.0298(0.9768)	0.0174(0.9384)
2MG-EAD	8265.38	-4129.69	48.3317	0.0021(0.9633)	0.0016(0.9678)	0.0003(0.9867)	0.0487(0.8841)	0.0196(0.8632)
2MG-CD	8267.38	-4129.69	48.3501	0.0022(0.9629)	0.0017(0.9673)	0.0003(0.9872)	0.0488(0.8839)	0.0196(0.8623)
1MG-EAD	8270.47	-4131.24	29.2876	0.0040(0.9498)	0.0498(0.8234)	0.4211(0.5164)	0.0702(0.7573)	0.0220(0.7555)
2MG-ADI	8276.99	-4128.5	59.3907	0.0002(0.9901)	0.0003(0.9851)	0.0007(0.9788)	0.0299(0.9765)	0.0178(0.9278)
0MG	8277.75	-4136.87		0.4829(0.4871)	0.5726(0.4492)	0.1127(0.7371)	0.1490(0.3943)	0.0330(0.2576)
1MG-NCD	8281.75	-4136.88	0.3048	0.4840(0.4866)	0.5817(0.4456)	0.1271(0.7215)	0.1496(0.3924)	0.0331(0.2548)
MG: Major gene model; EA: equal additive; A: Additive effect; AD: additive-dominant; EAD: equal additive-dominantI: Interaction; CD: complete dominance; ADI: additive-dominant interaction; NCD: negatively complete dominance
U12, U22, U32: The statistic of Uniformity test; nW2: The statistic of Smirnov test; Dn12, U22, U32: The statistic of Uniformity test; nW2: The statistic of Smirnov test; Dn: The statistic of Kolmogorov test, the numbers in brackets are the distribution values in theory
