# Supplementary material for: Identification and fine-mapping of a major QTL (PH1.1) conferring plant height in broomcorn millet (Panicum miliaceum)
Source: Front Plant Sci. 2022 Oct 11;13:1010057. doi: 10.3389/fpls.2022.1010057 (PMC9593001; doi:10.3389/fpls.2022.1010057)
Supplement: Supplementary file 5 [file Table_3.xlsx]

## Sheet: Sheet1
Supplementary Table 3 Summary of sequence, SNP, and InDel information in this study
Sample	Total reads	Mapped paired reads	Genome size	Cover size	Cover bases	Average cover depth	Cover(10X)	SNP number				InDel number
								DB	HB	Longmi12	Zhang778	DB	HB	Longmi12	Zhang778
DB	312771110	307578500(98.34%)	848436801	835002846	46204326900	55.33	0.9768	0	220363	806562	682999	0	27565	97594	79983
HB	383496806	380052370(99.10%)	848436801	836937500	57087465900	68.21	0.9797	220363	0	903515	818558	27565	0	108871	95732
Longmi12	125056750	124205876(99.32%)	848436801	829994729	18655180500	22.48	0.9308	806562	903515	0	734746	97594	108871	0	84609
Zhang778	125011090	123280770(98.62%)	848436801	830096035	18520586100	22.31	0.9302	682999	818558	734746	0	79983	95732	84609	0

## Sheet: Sheet2
Chromosome	SNP number	InDel
chr1	20293	2653
chr2	34370	4251
chr3	21987	3030
chr4	13951	2270
chr5	16513	2391
chr6	19629	1839
chr7	53399	5182
chr8	15782	2386
chr9	11956	1794
chr10	17222	2364
chr11	16590	2303
chr12	55977	4821
chr13	15677	1528
chr14	35674	3179
chr15	24624	3167
chr16	8409	1084
chr17	34696	3249
chr18	6124	1009
