# Supplementary material for: Identification and fine-mapping of a major QTL (PH1.1) conferring plant height in broomcorn millet (Panicum miliaceum)
Source: Front Plant Sci. 2022 Oct 11;13:1010057. doi: 10.3389/fpls.2022.1010057 (PMC9593001; doi:10.3389/fpls.2022.1010057)
Supplement: Supplementary file 6 [file Table_4.xlsx]

## Sheet: Sheet1
Supplementary Table 4 The value of ΔSNP-index or ΔInDel-index within the associated region on chromosome 1
Chromosome	Position	Type	Reference	Alternative	DB allele	HB allele	Longmi12 genotype	Zhang778 genotype	SNP/InDel-index-D	SNP/InDel-index-G	Delta-SNP/InDel-index
chr1	1337666	INDEL	TG	T	TG/T	TG/TG	TG/TG	T/T	0.525	0	0.525
chr1	1360516	SNP	G	A	G/A	G/A	A/A	G/G	0.774194	0.159091	0.615103
chr1	1397311	SNP	A	G	A/G	A/G	G/G	A/A	0.590909	0.315789	0.27512
chr1	1407179	INDEL	CGG	C	CGG/C	CGG/C	C/C	CGG/CGG	0.769231	0.0784314	0.690799
chr1	1423027	SNP	C	T	C/T	C/T	T/T	C/C	0.692308	0.3	0.392308
chr1	1426477	SNP	G	A	G/A	G/A	G/G	A/A	0.736842	0.178571	0.558271
chr1	1447157	SNP	G	A	G/A	G/G	G/G	A/A	0.763158	0	0.763158
chr1	1459486	SNP	T	A	T/A	T/A	T/T	A/A	0.705882	0.163265	0.542617
chr1	1459487	SNP	T	A	T/A	T/A	T/T	A/A	0.705882	0.163265	0.542617
chr1	1540485	SNP	T	C	T/C	T/C	C/C	T/T	0.857143	0.254545	0.602597
chr1	1549148	INDEL	G	GT	G/GT	G/GT	GT/GT	G/G	0.642857	0.270833	0.372024
chr1	1552467	INDEL	C	CT	C/CT	C/CT	C/C	CT/CT	0.75	0.192982	0.557018
chr1	1557578	INDEL	CA	C	CA/C	CA/C	CA/CA	C/C	0.705882	0.145833	0.560049
chr1	1669223	INDEL	T	TAG	T/TAG	T/TAG	TAG/TAG	T/T	0.805556	0.108108	0.697447
chr1	1673713	SNP	G	A	G/A	G/A	A/A	G/G	0.72	0.196429	0.523571
chr1	1685832	SNP	G	A	G/A	G/G	G/G	A/A	0.744681	0	0.744681
chr1	1701660	INDEL	G	GGCATCCATCAAGCTGATCCCT	G/GGCATCCATCAAGCTGATCCCT	G/GGCATCCATCAAGCTGATCCCT	GGCATCCATCAAGCTGATCCCT/GGCATCCATCAAGCTGATCCCT	G/G	0.825	0.205128	0.619872
chr1	1716157	SNP	A	G	A/G	A/G	G/G	A/A	0.678571	0.352941	0.32563
chr1	1721829	INDEL	TAC	T	TAC/T	TAC/TAC	TAC/TAC	T/T	0.777778	0	0.777778
chr1	1733697	SNP	G	A	G/A	G/A	G/G	A/A	0.772727	0.155556	0.617172
chr1	1771453	SNP	A	T	A/T	A/A	A/A	T/T	0.822222	0	0.822222
chr1	1795817	INDEL	G	GTA	G/GTA	G/GTA	G/G	GTA/GTA	0.833333	0.1	0.733333
chr1	1799778	SNP	G	C	G/C	G/G	G/G	C/C	0.851064	0	0.851064
chr1	1874204	SNP	G	A	G/A	G/A	G/G	A/A	0.714286	0.142857	0.571429
chr1	1876194	INDEL	CCCGAGATCGCTGCTAGAGAGCGACCTGTGATGTCCGGTGCCACGGCCACGGACTGTTCAAAGGGTTCGCCG	C	CCCGAGATCGCTGCTAGAGAGCGACCTGTGATGTCCGGTGCCACGGCCACGGACTGTTCAAAGGGTTCGCCG/C	CCCGAGATCGCTGCTAGAGAGCGACCTGTGATGTCCGGTGCCACGGCCACGGACTGTTCAAAGGGTTCGCCG/CCCGAGATCGCTGCTAGAGAGCGACCTGTGATGTCCGGTGCCACGGCCACGGACTGTTCAAAGGGTTCGCCG	CCCGAGATCGCTGCTAGAGAGCGACCTGTGATGTCCGGTGCCACGGCCACGGACTGTTCAAAGGGTTCGCCG/CCCGAGATCGCTGCTAGAGAGCGACCTGTGATGTCCGGTGCCACGGCCACGGACTGTTCAAAGGGTTCGCCG	C/C	0.757576	0	0.757576
chr1	1908619	SNP	C	T	C/T	C/C	C/C	T/T	0.871795	0	0.871795
chr1	1909837	SNP	A	G	A/G	A/A	A/A	G/G	0.863636	0	0.863636
chr1	1911724	SNP	A	G	A/G	A/A	A/A	G/G	0.816327	0	0.816327
chr1	1920385	SNP	C	T	T/T	C/C	C/C	T/T	1	0	1
chr1	1922978	SNP	C	T	C/T	C/C	C/C	T/T	0.818182	0	0.818182
chr1	1926955	SNP	C	T	C/T	C/C	C/C	T/T	0.846154	0	0.846154
chr1	1942021	SNP	C	A	C/A	C/A	A/A	C/C	0.774194	0.25	0.524194
chr1	1991335	SNP	T	A	T/A	T/A	T/T	A/A	0.677419	0.132075	0.545344
chr1	2032625	SNP	C	T	C/T	C/C	C/C	T/T	0.906977	0	0.906977
chr1	2060257	SNP	G	T	T/T	G/G	G/G	T/T	1	0	1
chr1	2079875	SNP	G	A	G/A	G/G	G/G	A/A	0.884615	0	0.884615
chr1	2082607	SNP	T	C	T/C	T/C	T/T	C/C	0.883721	0.190476	0.693245
chr1	2145773	SNP	A	C	A/C	A/A	A/A	C/C	0.806452	0	0.806452
chr1	2155550	SNP	G	A	G/A	G/A	G/G	A/A	0.807692	0.142857	0.664835
chr1	2169496	SNP	A	G	A/G	A/G	A/A	G/G	0.767857	0.118644	0.649213
chr1	2184337	SNP	C	T	C/T	C/T	C/C	T/T	0.804348	0.12766	0.676688
chr1	2215435	SNP	G	A	G/A	G/A	G/G	A/A	0.877551	0.102564	0.774987
chr1	2236547	SNP	C	T	C/T	C/C	C/C	T/T	0.782609	0	0.782609
chr1	2238589	SNP	C	T	C/T	C/C	C/C	T/T	0.844828	0	0.844828
chr1	2244770	SNP	G	A	G/A	G/G	G/G	A/A	0.84	0	0.84
chr1	2266275	SNP	G	A	G/A	G/A	G/G	A/A	0.843137	0.0877193	0.755418
chr1	2276553	SNP	G	A	G/A	G/A	G/G	A/A	0.808511	0.155556	0.652955
chr1	2289760	SNP	G	A	G/A	G/A	G/G	A/A	0.705882	0.109091	0.596791
chr1	2320478	SNP	C	T	C/T	C/T	C/C	T/T	0.722222	0.0930233	0.629199
chr1	2320523	SNP	T	A	T/A	T/A	T/T	A/A	0.820513	0.0930233	0.72749
chr1	2324668	SNP	A	G	A/G	A/G	A/A	G/G	0.871795	0.104167	0.767628
chr1	2329866	SNP	G	A	G/A	G/A	G/G	A/A	0.847826	0.195652	0.652174
chr1	2331721	SNP	C	T	C/T	C/C	C/C	T/T	0.848485	0	0.848485
chr1	2337125	SNP	G	A	G/A	G/A	G/G	A/A	0.775	0.115385	0.659615
chr1	2338780	INDEL	TCGG	T	TCGG/T	TCGG/TCGG	TCGG/TCGG	T/T	0.787879	0	0.787879
chr1	2418863	INDEL	C	CT	C/CT	C/CT	C/C	CT/CT	0.794118	0.177778	0.61634
chr1	2424532	SNP	C	G	C/G	C/C	C/C	G/G	0.857143	0	0.857143
chr1	2442137	SNP	G	A	G/A	G/A	G/G	A/A	0.742857	0.1	0.642857
chr1	2443686	SNP	C	T	C/T	C/T	C/C	T/T	0.756098	0.1875	0.568598
chr1	2466755	SNP	G	C	G/C	G/G	G/G	C/C	0.894737	0	0.894737
chr1	2468563	SNP	C	T	C/T	C/T	C/C	T/T	0.674419	0.222222	0.452196
chr1	2489065	SNP	C	T	C/T	C/T	C/C	T/T	0.913793	0.152174	0.761619
chr1	2498536	INDEL	CT	C	CT/C	CT/CT	CT/CT	C/C	0.794118	0	0.794118
chr1	2498692	INDEL	GAGATA	G	GAGATA/G	GAGATA/GAGATA	GAGATA/GAGATA	G/G	0.810811	0	0.810811
chr1	2498944	SNP	T	G	T/G	T/T	T/T	G/G	0.85	0	0.85
chr1	2498951	SNP	G	T	G/T	G/G	G/G	T/T	0.833333	0	0.833333
chr1	2499001	SNP	G	A	G/A	G/A	G/G	A/A	0.886364	0.113208	0.773156
chr1	2499094	SNP	G	C	G/C	G/C	G/G	C/C	0.822222	0.152542	0.66968
chr1	2499580	SNP	C	T	C/T	C/C	C/C	T/T	0.818182	0	0.818182
chr1	2499607	SNP	C	A	C/A	C/C	C/C	A/A	0.7	0	0.7
chr1	2499614	SNP	A	G	A/G	A/A	A/A	G/G	0.666667	0	0.666667
chr1	2499621	SNP	T	G	T/G	T/T	T/T	G/G	0.769231	0	0.769231
chr1	2500047	SNP	A	G	A/G	A/A	A/A	G/G	0.88	0	0.88
chr1	2500166	SNP	C	T	C/T	C/C	C/C	T/T	0.83871	0	0.83871
chr1	2500280	INDEL	CG	C	CG/C	CG/C	CG/CG	C/C	0.875	0.111111	0.763889
chr1	2500495	SNP	G	A	G/A	G/G	G/G	A/A	0.727273	0	0.727273
chr1	2500650	SNP	G	A	G/A	G/G	G/G	A/A	0.886364	0	0.886364
chr1	2500728	SNP	G	A	G/A	G/G	G/G	A/A	0.891892	0	0.891892
chr1	2500978	SNP	G	T	G/T	G/T	G/G	T/T	0.844444	0.0784314	0.766013
chr1	2500996	SNP	T	C	T/C	T/C	T/T	C/C	0.87234	0.0925926	0.779748
chr1	2501154	SNP	A	G	A/G	A/A	A/A	G/G	0.923077	0	0.923077
chr1	2501350	SNP	G	A	A/A	G/A	G/G	A/A	1	0.145161	0.854839
chr1	2501361	SNP	C	T	T/T	C/T	C/C	T/T	1	0.147541	0.852459
chr1	2501488	SNP	C	T	C/T	C/T	C/C	T/T	0.816327	0.107143	0.709184
chr1	2501519	SNP	T	C	T/C	T/T	T/T	C/C	0.791667	0	0.791667
chr1	2501579	SNP	C	T	C/T	C/T	C/C	T/T	0.767442	0.0909091	0.676533
chr1	2501605	SNP	G	A	G/A	G/G	G/G	A/A	0.8	0	0.8
chr1	2501649	SNP	A	G	A/G	A/A	A/A	G/G	0.756098	0	0.756098
chr1	2501681	SNP	G	C	G/C	G/C	G/G	C/C	0.75	0.0909091	0.659091
chr1	2501701	SNP	G	A	G/A	G/A	G/G	A/A	0.794118	0.102564	0.691554
chr1	2501733	SNP	A	G	A/G	A/G	A/A	G/G	0.794872	0.0909091	0.703963
chr1	2501755	SNP	C	T	C/T	C/T	C/C	T/T	0.72093	0.104167	0.616764
chr1	2501799	SNP	C	T	C/T	C/C	C/C	T/T	0.702703	0	0.702703
chr1	2501826	SNP	C	G	C/G	C/G	C/C	G/G	0.767442	0.104167	0.663275
chr1	2501984	SNP	T	A	T/A	T/A	T/T	A/A	0.724138	0.142857	0.581281
chr1	2501985	SNP	T	C	T/C	T/C	T/T	C/C	0.75	0.14	0.61
chr1	2502007	SNP	G	A	G/A	G/A	G/G	A/A	0.766667	0.196078	0.570588
chr1	2502811	SNP	C	T	C/T	C/T	C/C	T/T	0.727273	0.108696	0.618577
chr1	2503808	SNP	C	A	C/A	C/C	C/C	A/A	0.803571	0	0.803571
chr1	2505838	SNP	A	G	A/G	A/G	A/A	G/G	0.875	0.166667	0.708333
chr1	2506817	SNP	A	G	A/G	A/A	A/A	G/G	0.85	0	0.85
chr1	2508034	SNP	A	T	A/T	A/T	A/A	T/T	0.904762	0.138889	0.765873
chr1	2508111	SNP	A	G	A/G	A/G	A/A	G/G	0.924528	0.125	0.799528
chr1	2508159	INDEL	T	TCACCCTTAGG	T/TCACCCTTAGG	T/TCACCCTTAGG	T/T	TCACCCTTAGG/TCACCCTTAGG	0.932203	0.16	0.772203
chr1	2508164	SNP	C	T	C/T	C/T	C/C	T/T	0.927273	0.148936	0.778337
chr1	2508261	SNP	G	A	G/A	G/A	G/G	A/A	0.9	0.111111	0.788889
chr1	2508306	SNP	G	A	G/A	G/A	G/G	A/A	0.88	0.101695	0.778305
chr1	2508671	SNP	G	C	G/C	G/C	G/G	C/C	0.851064	0.106383	0.744681
chr1	2510293	SNP	C	T	C/T	C/T	C/C	T/T	0.923077	0.157895	0.765182
chr1	2510395	SNP	A	G	A/G	A/G	A/A	G/G	0.84375	0.209302	0.634448
chr1	2514136	INDEL	TC	T	T/T	TC/T	TC/TC	T/T	1	0.137255	0.862745
chr1	2514457	SNP	A	C	A/C	A/A	A/A	C/C	0.828571	0	0.828571
chr1	2515462	SNP	G	A	G/A	G/A	G/G	A/A	0.923077	0.111111	0.811966
chr1	2515579	SNP	T	G	T/G	T/T	T/T	G/G	0.878049	0	0.878049
chr1	2520696	SNP	C	A	A/A	C/A	C/C	A/A	1	0.12	0.88
chr1	2520814	SNP	C	T	C/T	C/T	C/C	T/T	0.902439	0.12766	0.774779
chr1	2521472	SNP	A	G	A/G	A/A	A/A	G/G	0.846154	0	0.846154
chr1	2522477	SNP	C	T	T/T	C/C	C/C	T/T	1	0	1
chr1	2522597	SNP	G	T	G/T	G/T	G/G	T/T	0.897436	0.115385	0.782051
chr1	2522965	SNP	G	A	G/A	G/A	G/G	A/A	0.893617	0.12	0.773617
chr1	2522974	SNP	A	G	A/G	A/G	A/A	G/G	0.895833	0.125	0.770833
chr1	2523632	SNP	A	G	A/G	A/G	A/A	G/G	0.8	0.12	0.68
chr1	2524648	SNP	A	G	A/G	A/G	A/A	G/G	0.88	0.0985915	0.781408
chr1	2524832	INDEL	C	CCGCCATCCT	C/CCGCCATCCT	C/C	C/C	CCGCCATCCT/CCGCCATCCT	0.882353	0	0.882353
chr1	2525127	SNP	T	C	T/C	T/C	T/T	C/C	0.846154	0.135135	0.711019
chr1	2525181	SNP	T	C	T/C	T/C	T/T	C/C	0.842105	0.166667	0.675439
chr1	2525369	SNP	T	A	T/A	T/T	T/T	A/A	0.848485	0	0.848485
chr1	2525447	SNP	A	G	A/G	A/A	A/A	G/G	0.815789	0	0.815789
chr1	2525469	SNP	C	T	C/T	C/C	C/C	T/T	0.837838	0	0.837838
chr1	2525562	SNP	C	T	C/T	C/C	C/C	T/T	0.823529	0	0.823529
chr1	2526292	SNP	G	A	G/A	G/A	G/G	A/A	0.805556	0.12	0.685556
chr1	2526323	INDEL	TC	T	TC/T	TC/T	TC/TC	T/T	0.833333	0.115385	0.717949
chr1	2526418	INDEL	A	AGAGGAGGAG	A/AGAGGAGGAG	A/AGAGGAGGAG	A/A	AGAGGAGGAG/AGAGGAGGAG	0.875	0.173077	0.701923
chr1	2526473	SNP	C	T	C/T	C/T	C/C	T/T	0.765957	0.145455	0.620503
chr1	2526531	SNP	T	C	T/C	T/C	T/T	C/C	0.734694	0.163265	0.571429
chr1	2526806	SNP	T	C	T/C	T/T	T/T	C/C	0.804878	0	0.804878
chr1	2527000	SNP	T	C	T/C	T/C	T/T	C/C	0.911111	0.133333	0.777778
chr1	2527070	SNP	C	T	C/T	C/T	C/C	T/T	0.860465	0.1	0.760465
chr1	2527481	INDEL	G	GA	G/GA	G/GA	G/G	GA/GA	0.8125	0.117647	0.694853
chr1	2527551	SNP	A	G	A/G	A/A	A/A	G/G	0.8	0	0.8
chr1	2527591	SNP	C	T	C/T	C/C	C/C	T/T	0.870968	0	0.870968
chr1	2527720	SNP	C	T	C/T	C/C	C/C	T/T	0.78	0	0.78
chr1	2527886	INDEL	GT	G	GT/G	GT/GT	GT/GT	G/G	0.733333	0	0.733333
chr1	2529116	SNP	G	A	G/A	G/A	G/G	A/A	0.896552	0.108108	0.788444
chr1	2529293	SNP	A	G	A/G	A/G	A/A	G/G	0.863636	0.147059	0.716578
chr1	2529383	SNP	C	T	C/T	C/T	C/C	T/T	0.84375	0.189189	0.654561
chr1	2529423	SNP	T	C	T/C	T/C	T/T	C/C	0.903226	0.181818	0.721408
chr1	2529504	SNP	T	C	T/C	T/C	T/T	C/C	0.83871	0.142857	0.695853
chr1	2529906	SNP	C	T	C/T	C/T	C/C	T/T	0.840909	0.0877193	0.75319
chr1	2530036	SNP	A	C	C/C	A/A	A/A	C/C	1	0	1
chr1	2530281	SNP	A	G	G/G	A/A	A/A	G/G	1	0	1
chr1	2530536	INDEL	G	GA	G/GA	G/G	G/G	GA/GA	0.795455	0	0.795455
chr1	2530550	SNP	A	C	A/C	A/A	A/A	C/C	0.790698	0	0.790698
chr1	2530865	SNP	G	T	G/T	G/G	G/G	T/T	0.837838	0	0.837838
chr1	2530941	SNP	A	G	A/G	A/A	A/A	G/G	0.85	0	0.85
chr1	2531100	SNP	G	A	G/A	G/G	G/G	A/A	0.864865	0	0.864865
chr1	2531299	SNP	G	A	G/A	G/G	G/G	A/A	0.885714	0	0.885714
chr1	2531329	SNP	T	C	C/C	T/T	T/T	C/C	1	0	1
chr1	2531638	INDEL	C	CTTAG	C/CTTAG	C/CTTAG	C/C	CTTAG/CTTAG	0.875	0.106383	0.768617
chr1	2532122	SNP	A	G	A/G	A/A	A/A	G/G	0.857143	0	0.857143
chr1	2532690	INDEL	CCTCT	C	CCTCT/C	CCTCT/CCTCT	CCTCT/CCTCT	C/C	0.8	0	0.8
chr1	2532757	SNP	T	C	T/C	T/C	T/T	C/C	0.882353	0.111111	0.771242
chr1	2533133	SNP	C	A	C/A	C/A	C/C	A/A	0.833333	0.111111	0.722222
chr1	2535266	SNP	C	T	C/T	C/C	C/C	T/T	0.783784	0	0.783784
chr1	2536908	SNP	T	C	T/C	T/C	T/T	C/C	0.857143	0.12069	0.736453
chr1	2540312	INDEL	ATTGCAT	A	ATTGCAT/A	ATTGCAT/ATTGCAT	ATTGCAT/ATTGCAT	A/A	0.868421	0	0.868421
chr1	2540686	INDEL	C	CGGTTT	C/CGGTTT	C/C	C/C	CGGTTT/CGGTTT	0.823529	0	0.823529
chr1	2540947	SNP	G	A	G/A	G/A	G/G	A/A	0.871795	0.152174	0.719621
chr1	2542110	SNP	A	G	A/G	A/A	A/A	G/G	0.807692	0	0.807692
chr1	2542292	SNP	A	G	A/G	A/A	A/A	G/G	0.9	0	0.9
chr1	2542297	SNP	C	A	C/A	C/C	C/C	A/A	0.9	0	0.9
chr1	2542307	SNP	C	T	C/T	C/C	C/C	T/T	0.829268	0	0.829268
chr1	2542308	SNP	G	C	G/C	G/G	G/G	C/C	0.868421	0	0.868421
chr1	2542310	SNP	G	A	G/A	G/G	G/G	A/A	0.875	0	0.875
chr1	2543486	SNP	G	C	C/C	G/C	G/G	C/C	1	0.12069	0.87931
chr1	2543693	INDEL	CA	C	CA/C	CA/CA	CA/CA	C/C	0.826923	0	0.826923
chr1	2547253	SNP	A	C	A/C	A/A	A/A	C/C	0.805556	0	0.805556
chr1	2549952	SNP	A	G	A/G	A/G	A/A	G/G	0.863636	0.117647	0.745989
chr1	2552925	SNP	A	G	A/G	A/A	A/A	G/G	0.857143	0	0.857143
chr1	2552978	INDEL	CGGGCGGGGCG	C	CGGGCGGGGCG/C	CGGGCGGGGCG/CGGGCGGGGCG	CGGGCGGGGCG/CGGGCGGGGCG	C/C	0.85	0	0.85
chr1	2553130	INDEL	T	TGAGAGA	T/TGAGAGA	T/T	T/T	TGAGAGA/TGAGAGA	0.870968	0	0.870968
chr1	2553251	SNP	C	A	C/A	C/C	C/C	A/A	0.870968	0	0.870968
chr1	2567896	SNP	G	A	G/A	G/A	G/G	A/A	0.71875	0.222222	0.496528
chr1	2575881	SNP	C	T	C/T	C/C	C/C	T/T	0.833333	0	0.833333
chr1	2577548	SNP	G	A	G/A	G/G	G/G	A/A	0.84375	0	0.84375
chr1	2580450	SNP	G	T	G/T	G/T	T/T	G/G	0.864865	0.148936	0.715929
chr1	2580748	SNP	T	C	T/C	T/C	C/C	T/T	0.884615	0.285714	0.598901
chr1	2580802	SNP	C	A	C/A	C/A	A/A	C/C	0.837209	0.266667	0.570543
chr1	2583352	SNP	G	A	G/A	G/G	G/G	A/A	0.867925	0	0.867925
chr1	2587220	SNP	C	T	C/T	C/C	C/C	T/T	0.769231	0	0.769231
chr1	2588427	SNP	T	C	T/C	T/C	T/T	C/C	0.868421	0.0925926	0.775828
chr1	2596686	SNP	A	G	A/G	A/A	A/A	G/G	0.826087	0	0.826087
chr1	2613579	SNP	A	T	A/T	A/A	A/A	T/T	0.896552	0	0.896552
chr1	2628314	SNP	G	A	G/A	G/A	A/A	G/G	0.8125	0.222222	0.590278
chr1	2628987	INDEL	AAG	A	AAG/A	AAG/AAG	AAG/AAG	A/A	0.925	0	0.925
chr1	2638450	INDEL	GT	G	GT/G	GT/G	G/G	GT/GT	0.857143	0.173913	0.68323
chr1	2641255	INDEL	C	CTAACTGGAACTCG	C/CTAACTGGAACTCG	C/C	C/C	CTAACTGGAACTCG/CTAACTGGAACTCG	0.842105	0	0.842105
chr1	2654111	SNP	G	A	G/A	G/G	G/G	A/A	0.820513	0	0.820513
chr1	2655726	SNP	C	T	C/T	C/T	C/C	T/T	0.90566	0.0784314	0.827229
chr1	2656379	SNP	C	T	C/T	C/C	C/C	T/T	0.77551	0	0.77551
chr1	2661191	SNP	C	T	C/T	C/T	C/C	T/T	0.818182	0.106383	0.711799
chr1	2664181	SNP	C	T	C/T	C/T	T/T	C/C	0.891892	0.180328	0.711564
chr1	2668370	SNP	T	C	C/C	T/T	T/T	C/C	1	0	1
chr1	2675817	SNP	C	T	C/T	C/T	C/C	T/T	0.897436	0.127273	0.770163
chr1	2691459	INDEL	CA	C	C/C	CA/C	CA/CA	C/C	1	0.186441	0.813559
chr1	2704013	SNP	G	A	G/A	G/G	G/G	A/A	0.883721	0	0.883721
chr1	2707237	SNP	G	A	A/A	G/G	G/G	A/A	1	0	1
chr1	2725039	INDEL	CT	C	CT/C	CT/C	C/C	CT/CT	0.857143	0.114286	0.742857
chr1	2743400	SNP	G	A	A/A	G/G	G/G	A/A	1	0	1
chr1	2747131	SNP	T	G	T/G	T/T	T/T	G/G	0.903226	0	0.903226
chr1	2750564	SNP	G	A	A/A	G/A	G/G	A/A	1	0.102564	0.897436
chr1	2751092	SNP	A	C	A/C	A/A	A/A	C/C	0.88	0	0.88
chr1	2751354	SNP	T	C	T/C	T/C	T/T	C/C	0.818182	0.155556	0.662626
chr1	2754665	SNP	T	C	T/T	T/C	C/C	T/T	1	0.207547	0.792453
chr1	2758818	SNP	C	T	C/T	C/C	C/C	T/T	0.888889	0	0.888889
chr1	2759423	SNP	G	A	G/A	G/G	G/G	A/A	0.809524	0	0.809524
chr1	2770150	SNP	C	T	C/T	C/T	T/T	C/C	0.878788	0.326087	0.552701
chr1	2774846	SNP	C	T	C/T	C/C	C/C	T/T	0.898305	0	0.898305
chr1	2774919	SNP	G	A	G/A	G/A	A/A	G/G	0.837838	0.208333	0.629505
chr1	2782738	SNP	G	A	G/A	G/G	G/G	A/A	0.833333	0	0.833333
chr1	2787149	SNP	C	T	C/T	C/T	T/T	C/C	0.758621	0.2	0.558621
chr1	2787186	SNP	C	T	C/T	C/C	C/C	T/T	0.777778	0	0.777778
chr1	2790305	SNP	G	A	G/A	G/A	G/G	A/A	0.84375	0.106383	0.737367
chr1	2790386	SNP	G	A	A/A	G/G	G/G	A/A	1	0	1
chr1	2808258	INDEL	C	CA	CA/CA	C/C	C/C	CA/CA	1	0	1
chr1	2839900	SNP	G	A	G/A	G/A	G/G	A/A	0.902439	0.12766	0.774779
chr1	2841658	SNP	C	T	C/T	C/T	T/T	C/C	0.828571	0.15	0.678571
chr1	2842111	INDEL	T	TTACTGTGCAGCCCAG	T/TTACTGTGCAGCCCAG	T/TTACTGTGCAGCCCAG	TTACTGTGCAGCCCAG/TTACTGTGCAGCCCAG	T/T	0.807692	0.297297	0.510395
chr1	2842118	INDEL	G	GCAGCCCAGTACTGTA	G/GCAGCCCAGTACTGTA	G/GCAGCCCAGTACTGTA	G/G	GCAGCCCAGTACTGTA/GCAGCCCAGTACTGTA	0.793103	0.0888889	0.704215
chr1	2844436	INDEL	T	TA	T/TA	T/TA	T/T	TA/TA	0.833333	0.15	0.683333
chr1	2859624	SNP	G	A	A/A	G/G	G/G	A/A	1	0	1
chr1	2883621	SNP	A	G	A/G	A/A	A/A	G/G	0.909091	0	0.909091
chr1	2894275	INDEL	GCTT	G	GCTT/G	GCTT/G	GCTT/GCTT	G/G	0.897436	0.12963	0.767806
chr1	2913519	SNP	A	G	A/G	A/A	A/A	G/G	0.878049	0	0.878049
chr1	2914001	SNP	T	C	T/C	T/T	T/T	C/C	0.787879	0	0.787879
chr1	2914405	INDEL	AT	A	AT/A	AT/A	AT/AT	A/A	0.88	0.0925926	0.787407
chr1	2915095	SNP	T	C	T/C	T/T	T/T	C/C	0.815789	0	0.815789
chr1	2917773	SNP	T	C	T/C	T/C	T/T	C/C	0.848485	0.0925926	0.755892
chr1	2918034	INDEL	AT	A	AT/A	AT/A	AT/AT	A/A	0.909091	0.215686	0.693405
chr1	2918809	INDEL	TA	T	TA/T	TA/T	TA/TA	T/T	0.864865	0.138889	0.725976
chr1	2919119	SNP	A	G	G/G	A/G	A/A	G/G	1	0.113208	0.886792
chr1	2920432	SNP	A	G	A/G	A/G	A/A	G/G	0.769231	0.116279	0.652952
chr1	2924261	SNP	G	A	G/A	G/A	G/G	A/A	0.825	0.0930233	0.731977
chr1	2925777	SNP	C	T	C/T	C/C	C/C	T/T	0.878788	0	0.878788
chr1	2926204	SNP	A	G	A/G	A/G	A/A	G/G	0.8	0.108108	0.691892
chr1	2926780	SNP	C	T	C/T	C/C	C/C	T/T	0.820513	0	0.820513
chr1	2926977	SNP	G	A	G/A	G/G	G/G	A/A	0.857143	0	0.857143
chr1	2927000	SNP	G	A	G/A	G/G	G/G	A/A	0.909091	0	0.909091
chr1	2927029	SNP	T	C	T/C	T/T	T/T	C/C	0.861111	0	0.861111
chr1	2927054	SNP	T	C	T/C	T/C	T/T	C/C	0.833333	0.0925926	0.740741
chr1	2927159	SNP	A	G	A/G	A/G	A/A	G/G	0.878788	0.134615	0.744172
chr1	2929843	SNP	C	A	A/A	C/A	C/C	A/A	1	0.137255	0.862745
chr1	2929859	INDEL	C	CAAGTTT	C/CAAGTTT	C/CAAGTTT	C/C	CAAGTTT/CAAGTTT	0.933333	0.12963	0.803704
chr1	2929983	INDEL	A	AT	A/AT	A/AT	A/A	AT/AT	0.8125	0.130435	0.682065
chr1	2930134	SNP	A	G	A/G	A/G	A/A	G/G	0.888889	0.14	0.748889
chr1	2931986	SNP	A	T	A/T	A/T	A/A	T/T	0.897959	0.153846	0.744113
chr1	2932924	SNP	A	C	A/C	A/C	A/A	C/C	0.896552	0.137255	0.759297
chr1	2934921	INDEL	GCT	G	GCT/G	GCT/G	GCT/GCT	G/G	0.8125	0.148936	0.663564
chr1	2935090	SNP	A	G	A/G	A/G	A/A	G/G	0.8125	0.111111	0.701389
chr1	2935883	SNP	A	G	A/G	A/G	A/A	G/G	0.833333	0.116279	0.717054
chr1	2936695	SNP	T	C	T/C	T/C	T/T	C/C	0.852941	0.133333	0.719608
chr1	2950913	SNP	A	C	A/C	A/A	A/A	C/C	0.921569	0	0.921569
chr1	2964609	SNP	G	A	G/A	G/A	G/G	A/A	0.777778	0.153846	0.623932
chr1	2989644	SNP	A	C	C/C	A/A	A/A	C/C	1	0	1
chr1	2992826	SNP	G	A	G/A	G/G	G/G	A/A	0.863636	0	0.863636
chr1	3016497	SNP	T	C	T/C	T/C	T/T	C/C	0.851064	0.111111	0.739953
chr1	3028501	SNP	G	A	A/A	G/G	G/G	A/A	1	0	1
chr1	3038537	SNP	G	A	A/A	G/A	G/G	A/A	1	0.173913	0.826087
chr1	3038596	SNP	G	A	A/A	G/A	G/G	A/A	1	0.122449	0.877551
chr1	3043880	SNP	G	A	G/A	G/A	G/G	A/A	0.844444	0.2	0.644444
chr1	3056792	INDEL	C	CGCCGCGTGGCCTG	C/CGCCGCGTGGCCTG	C/C	C/C	CGCCGCGTGGCCTG/CGCCGCGTGGCCTG	0.837838	0	0.837838
chr1	3081110	INDEL	CT	C	CT/C	CT/CT	CT/CT	C/C	0.839286	0	0.839286
chr1	3083930	SNP	C	T	C/T	C/C	C/C	T/T	0.86	0	0.86
chr1	3083967	SNP	G	A	G/A	G/G	G/G	A/A	0.854167	0	0.854167
chr1	3085406	SNP	T	C	T/C	T/C	T/T	C/C	0.875	0.137255	0.737745
chr1	3086641	SNP	C	T	C/T	C/C	C/C	T/T	0.923077	0	0.923077
chr1	3087173	SNP	G	A	G/A	G/G	G/G	A/A	0.780488	0	0.780488
chr1	3087532	SNP	C	A	C/A	C/A	C/C	A/A	0.911765	0.113636	0.798128
chr1	3087870	SNP	C	A	C/A	C/C	C/C	A/A	0.885714	0	0.885714
chr1	3112910	SNP	C	T	C/T	C/C	C/C	T/T	0.918919	0	0.918919
chr1	3125337	SNP	G	A	G/A	G/G	G/G	A/A	0.891304	0	0.891304
chr1	3125412	SNP	C	T	C/T	C/C	C/C	T/T	0.883721	0	0.883721
chr1	3126360	SNP	T	C	T/C	T/C	C/C	T/T	0.843137	0.097561	0.745576
chr1	3128833	SNP	A	G	A/G	A/G	G/G	A/A	0.866667	0.25	0.616667
chr1	3131211	SNP	A	G	A/A	A/G	G/G	A/A	1	0.145833	0.854167
chr1	3152412	SNP	T	A	T/A	T/T	T/T	A/A	0.829268	0	0.829268
chr1	3200424	SNP	A	G	A/G	A/G	G/G	A/A	0.891304	0.196078	0.695226
chr1	3221946	SNP	C	T	C/C	C/T	T/T	C/C	1	0.125	0.875
chr1	3222654	SNP	T	C	T/C	T/C	C/C	T/T	0.820513	0.225	0.595513
chr1	3224440	SNP	A	C	A/C	A/C	C/C	A/A	0.888889	0.133333	0.755556
chr1	3232823	SNP	G	A	G/A	G/A	A/A	G/G	0.836735	0.155556	0.681179
chr1	3238088	SNP	A	C	A/C	A/C	C/C	A/A	0.888889	0.137255	0.751634
chr1	3240728	INDEL	CT	C	CT/C	CT/C	C/C	CT/CT	0.833333	0.152174	0.681159
chr1	3240883	SNP	A	G	A/G	A/G	G/G	A/A	0.857143	0.0952381	0.761905
chr1	3248065	INDEL	C	CT	CT/CT	C/C	C/C	CT/CT	1	0	1
chr1	3248631	SNP	G	T	G/T	G/T	T/T	G/G	0.875	0.225	0.65
chr1	3252506	SNP	T	C	T/C	T/T	T/T	C/C	0.869565	0	0.869565
chr1	3256229	SNP	G	T	G/T	G/T	T/T	G/G	0.886792	0.297297	0.589495
chr1	3262233	SNP	A	G	A/A	A/G	G/G	A/A	1	0.175	0.825
chr1	3262700	SNP	G	A	A/A	G/G	G/G	A/A	1	0	1
chr1	3263096	SNP	C	T	C/T	C/T	T/T	C/C	0.853659	0.14	0.713659
chr1	3264097	SNP	T	C	T/T	T/C	C/C	T/T	1	0.170213	0.829787
chr1	3265169	INDEL	CAG	C	CAG/C	CAG/C	C/C	CAG/CAG	0.826087	0.156863	0.669224
chr1	3265458	SNP	C	T	C/T	C/T	T/T	C/C	0.860465	0.163934	0.696531
chr1	3270097	SNP	C	T	C/C	C/T	T/T	C/C	1	0.133333	0.866667
chr1	3272817	INDEL	TCTGCCCGC	T	TCTGCCCGC/TCTGCCCGC	TCTGCCCGC/T	T/T	TCTGCCCGC/TCTGCCCGC	1	0.176471	0.823529
chr1	3274374	SNP	G	A	G/G	G/A	A/A	G/G	1	0.16129	0.83871
chr1	3274401	SNP	A	G	A/G	A/G	G/G	A/A	0.903846	0.16129	0.742556
chr1	3276164	INDEL	A	AAC	A/A	A/AAC	AAC/AAC	A/A	1	0.128205	0.871795
chr1	3284400	SNP	C	T	C/T	C/T	T/T	C/C	0.904762	0.333333	0.571429
chr1	3284963	SNP	T	C	T/T	T/C	C/C	T/T	1	0.128205	0.871795
chr1	3287294	SNP	A	C	A/A	A/C	C/C	A/A	1	0.139535	0.860465
chr1	3287820	SNP	T	C	T/T	T/C	C/C	T/T	1	0.0952381	0.904762
chr1	3288818	SNP	T	C	T/C	T/C	C/C	T/T	0.888889	0.102041	0.786848
chr1	3289295	SNP	T	C	T/T	T/C	C/C	T/T	1	0.15	0.85
chr1	3289332	SNP	T	C	T/T	T/C	C/C	T/T	1	0.157895	0.842105
chr1	3290901	SNP	G	A	G/A	G/A	A/A	G/G	0.914286	0.114286	0.8
chr1	3291630	SNP	T	G	T/T	T/G	G/G	T/T	1	0.116279	0.883721
chr1	3291653	SNP	T	C	T/T	T/C	C/C	T/T	1	0.128205	0.871795
chr1	3291683	SNP	T	C	T/T	T/C	C/C	T/T	1	0.121951	0.878049
chr1	3291984	SNP	C	T	C/T	C/C	C/C	T/T	0.890909	0	0.890909
chr1	3292321	SNP	A	G	A/A	A/G	G/G	A/A	1	0.102564	0.897436
chr1	3292373	SNP	G	C	G/G	G/C	C/C	G/G	1	0.173913	0.826087
chr1	3292936	SNP	C	G	C/G	C/G	G/G	C/C	0.888889	0.1	0.788889
chr1	3293679	SNP	T	C	T/T	T/C	C/C	T/T	1	0.315789	0.684211
chr1	3293814	SNP	T	G	T/T	T/G	G/G	T/T	1	0.162791	0.837209
chr1	3294629	SNP	C	T	C/T	C/T	C/C	T/T	0.883721	0.12963	0.754091
chr1	3295347	SNP	T	C	T/C	T/C	C/C	T/T	0.833333	0.181818	0.651515
chr1	3295821	SNP	T	C	T/T	T/C	C/C	T/T	1	0.25641	0.74359
chr1	3296211	SNP	G	A	G/G	G/A	A/A	G/G	1	0.142857	0.857143
chr1	3297326	SNP	T	C	T/T	T/C	C/C	T/T	1	0.16129	0.83871
chr1	3297450	SNP	A	G	A/A	G/G	G/G	A/A	1	0	1
chr1	3298294	SNP	T	C	T/C	T/C	C/C	T/T	0.877551	0.195652	0.681899
chr1	3299600	SNP	G	A	G/A	G/G	G/G	A/A	0.886792	0	0.886792
chr1	3300345	SNP	A	T	A/T	A/T	T/T	A/A	0.863636	0.0851064	0.77853
chr1	3301870	SNP	A	G	A/A	A/G	G/G	A/A	1	0.4	0.6
chr1	3302460	SNP	A	G	A/A	G/G	G/G	A/A	1	0	1
chr1	3302538	SNP	T	G	T/T	G/G	G/G	T/T	1	0	1
chr1	3303302	SNP	A	G	A/A	A/G	G/G	A/A	1	0.193548	0.806452
chr1	3303928	SNP	C	G	C/C	C/G	G/G	C/C	1	0.195122	0.804878
chr1	3304077	SNP	T	G	T/T	T/G	G/G	T/T	1	0.117647	0.882353
chr1	3304307	SNP	A	G	A/G	A/G	G/G	A/A	0.869565	0.102041	0.767524
chr1	3305540	SNP	A	G	A/G	A/G	G/G	A/A	0.860465	0.156863	0.703602
chr1	3305556	SNP	T	A	T/A	T/A	A/A	T/T	0.875	0.113208	0.761792
chr1	3305573	SNP	T	C	T/C	C/C	C/C	T/T	0.888889	0	0.888889
chr1	3308128	SNP	G	A	G/G	G/A	A/A	G/G	1	0.133333	0.866667
chr1	3311445	INDEL	C	CAATTA	C/CAATTA	C/C	C/C	CAATTA/CAATTA	0.921053	0	0.921053
chr1	3312581	SNP	A	G	A/G	A/G	G/G	A/A	0.902439	0.107143	0.795296
chr1	3325587	SNP	A	T	A/A	A/T	T/T	A/A	1	0.25	0.75
chr1	3327055	INDEL	C	CA	C/CA	C/C	C/C	CA/CA	0.844444	0	0.844444
chr1	3330976	SNP	G	A	G/A	G/A	A/A	G/G	0.902439	0.291667	0.610772
chr1	3331501	SNP	C	T	C/C	C/T	T/T	C/C	1	0.216216	0.783784
chr1	3332619	SNP	G	A	G/A	G/G	G/G	A/A	0.878049	0	0.878049
chr1	3333118	INDEL	AG	A	AG/AG	AG/A	A/A	AG/AG	1	0.204545	0.795455
chr1	3337832	SNP	C	G	C/G	C/G	G/G	C/C	0.882353	0.119048	0.763305
chr1	3338094	SNP	T	C	T/T	T/C	C/C	T/T	1	0.119048	0.880952
chr1	3338518	SNP	G	A	G/G	G/A	A/A	G/G	1	0.181818	0.818182
chr1	3338558	SNP	T	C	T/T	T/C	C/C	T/T	1	0.166667	0.833333
chr1	3339106	SNP	T	C	T/C	T/C	C/C	T/T	0.880952	0.235294	0.645658
chr1	3339220	SNP	T	C	T/T	T/C	C/C	T/T	1	0.26	0.74
chr1	3339298	INDEL	CTATT	C	CTATT/C	CTATT/C	C/C	CTATT/CTATT	0.878049	0.320755	0.557294
chr1	3339374	SNP	T	C	T/C	T/C	C/C	T/T	0.791667	0.3	0.491667
chr1	3339394	INDEL	T	TATATAAAAA	T/TATATAAAAA	T/TATATAAAAA	TATATAAAAA/TATATAAAAA	T/T	0.829787	0.24	0.589787
chr1	3339449	SNP	A	G	A/G	A/G	G/G	A/A	0.843137	0.214286	0.628852
chr1	3340134	INDEL	CA	C	CA/CA	CA/C	C/C	CA/CA	1	0.22	0.78
chr1	3342312	SNP	C	T	C/C	C/T	T/T	C/C	1	0.259259	0.740741
chr1	3344618	SNP	G	A	G/G	G/A	A/A	G/G	1	0.238095	0.761905
chr1	3344786	SNP	T	C	T/C	T/C	C/C	T/T	0.901639	0.107143	0.794496
chr1	3344975	SNP	T	C	T/C	T/C	C/C	T/T	0.850746	0.0961538	0.754592
chr1	3347057	SNP	T	C	T/T	T/C	C/C	T/T	1	0.183333	0.816667
chr1	3348534	SNP	T	G	T/G	T/G	G/G	T/T	0.833333	0.25	0.583333
chr1	3351079	INDEL	T	TGTGGAGAGGAGG	T/T	T/TGTGGAGAGGAGG	TGTGGAGAGGAGG/TGTGGAGAGGAGG	T/T	1	0.1	0.9
chr1	3353104	SNP	C	T	C/C	C/T	T/T	C/C	1	0.0869565	0.913043
chr1	3356156	SNP	C	T	C/T	C/T	T/T	C/C	0.866667	0.185185	0.681481
chr1	3356433	INDEL	AATACTTATATTTTAGAACAGAGG	A	AATACTTATATTTTAGAACAGAGG/AATACTTATATTTTAGAACAGAGG	AATACTTATATTTTAGAACAGAGG/A	A/A	AATACTTATATTTTAGAACAGAGG/AATACTTATATTTTAGAACAGAGG	1	0.105263	0.894737
chr1	3356501	SNP	A	G	A/A	G/G	G/G	A/A	1	0	1
chr1	3356540	SNP	C	T	C/C	C/T	T/T	C/C	1	0.0714286	0.928571
chr1	3356542	SNP	T	G	T/T	T/G	G/G	T/T	1	0.0740741	0.925926
chr1	3356571	INDEL	ATT	A	ATT/ATT	A/A	A/A	ATT/ATT	1	0	1
chr1	3358741	SNP	C	G	C/G	C/G	G/G	C/C	0.902439	0.238095	0.664344
chr1	3360539	SNP	G	A	G/A	G/A	A/A	G/G	0.833333	0.181818	0.651515
chr1	3365764	INDEL	TTC	T	TTC/TTC	TTC/T	T/T	TTC/TTC	1	0.208333	0.791667
chr1	3365944	SNP	T	C	T/C	T/C	C/C	T/T	0.883721	0.296296	0.587425
chr1	3369431	SNP	G	C	G/C	G/C	C/C	G/G	0.866667	0.162162	0.704505
chr1	3370319	INDEL	C	CT	C/CT	C/CT	CT/CT	C/C	0.916667	0.181818	0.734848
chr1	3370320	SNP	G	A	G/A	G/A	A/A	G/G	0.916667	0.181818	0.734848
chr1	3370436	SNP	G	A	G/G	G/A	A/A	G/G	1	0.35	0.65
chr1	3371484	SNP	A	G	A/G	A/G	G/G	A/A	0.861111	0.3	0.561111
chr1	3373259	SNP	T	C	T/T	T/C	C/C	T/T	1	0.28	0.72
chr1	3373270	SNP	C	T	C/C	C/T	T/T	C/C	1	0.28	0.72
chr1	3374283	SNP	G	A	G/A	G/A	A/A	G/G	0.840909	0.14	0.700909
chr1	3374362	SNP	G	A	G/A	G/A	G/G	A/A	0.738095	0.125	0.613095
chr1	3374393	SNP	A	G	A/G	A/G	G/G	A/A	0.771429	0.176471	0.594958
chr1	3374400	SNP	A	G	A/G	A/G	G/G	A/A	0.764706	0.166667	0.598039
chr1	3374404	SNP	G	A	G/A	G/A	A/A	G/G	0.764706	0.177778	0.586928
chr1	3374405	SNP	G	A	G/A	G/A	A/A	G/G	0.764706	0.155556	0.60915
chr1	3374421	SNP	A	G	A/G	A/G	G/G	A/A	0.806452	0.142857	0.663594
chr1	3375153	SNP	C	G	C/C	C/G	G/G	C/C	1	0.186441	0.813559
chr1	3375741	SNP	A	C	A/C	A/C	C/C	A/A	0.909091	0.242424	0.666667
chr1	3375746	SNP	C	A	A/A	C/C	C/C	A/A	1	0	1
chr1	3376737	INDEL	GT	G	GT/GT	GT/G	G/G	GT/GT	1	0.116279	0.883721
chr1	3377475	SNP	T	C	T/T	T/C	C/C	T/T	1	0.0851064	0.914894
chr1	3377611	SNP	T	A	A/A	T/A	T/T	A/A	1	0.117647	0.882353
chr1	3377699	INDEL	G	GT	GT/GT	G/GT	G/G	GT/GT	1	0.159091	0.840909
chr1	3377839	INDEL	T	TA	T/TA	T/TA	T/T	TA/TA	0.878049	0.214286	0.663763
chr1	3377974	SNP	G	A	G/A	G/A	A/A	G/G	0.823529	0.139535	0.683995
chr1	3377989	SNP	G	T	G/T	G/T	T/T	G/G	0.774194	0.108108	0.666085
chr1	3378094	INDEL	CT	C	CT/C	C/C	C/C	CT/CT	0.8125	0	0.8125
chr1	3379915	INDEL	T	TG	T/TG	T/TG	TG/TG	T/T	0.829268	0.220339	0.608929
chr1	3379916	SNP	A	T	A/T	A/T	T/T	A/A	0.829268	0.216667	0.612602
chr1	3380139	SNP	T	A	T/T	T/A	A/A	T/T	1	0.225	0.775
chr1	3381203	SNP	A	G	A/G	A/G	A/A	G/G	0.852941	0.1	0.752941
chr1	3381330	INDEL	C	CA	C/C	C/CA	CA/CA	C/C	1	0.28	0.72
chr1	3384614	SNP	G	T	G/G	G/T	T/T	G/G	1	0.156863	0.843137
chr1	3385046	SNP	C	T	C/T	C/T	T/T	C/C	0.785714	0.134328	0.651386
chr1	3386148	SNP	C	T	C/T	C/T	T/T	C/C	0.78125	0.131148	0.650102
chr1	3386525	INDEL	C	CG	C/CG	C/CG	CG/CG	C/C	0.85	0.162791	0.687209
chr1	3387574	SNP	G	A	G/A	G/A	A/A	G/G	0.911111	0.152174	0.758937
chr1	3387618	SNP	G	A	G/A	G/A	A/A	G/G	0.901961	0.111111	0.79085
chr1	3388063	INDEL	GC	G	GC/G	GC/G	G/G	GC/GC	0.769231	0.142857	0.626374
chr1	3388771	SNP	C	T	C/C	C/T	T/T	C/C	1	0.217391	0.782609
chr1	3389865	SNP	C	G	C/G	C/G	G/G	C/C	0.888889	0.34375	0.545139
chr1	3390236	INDEL	AGGGACAGTACCGGGCGAT	A	AGGGACAGTACCGGGCGAT/A	AGGGACAGTACCGGGCGAT/A	A/A	AGGGACAGTACCGGGCGAT/AGGGACAGTACCGGGCGAT	0.913043	0.263158	0.649886
chr1	3390608	SNP	C	T	C/C	C/T	T/T	C/C	1	0.126984	0.873016
chr1	3391466	SNP	T	C	T/C	T/C	C/C	T/T	0.888889	0.2	0.688889
chr1	3392022	INDEL	G	GCAACCGA	G/GCAACCGA	G/GCAACCGA	GCAACCGA/GCAACCGA	G/G	0.846154	0.152174	0.69398
chr1	3393743	SNP	C	T	C/T	C/T	T/T	C/C	0.888889	0.116667	0.772222
chr1	3395915	SNP	C	A	C/C	C/A	A/A	C/C	1	0.142857	0.857143
chr1	3396222	SNP	T	C	T/C	T/C	C/C	T/T	0.846154	0.130435	0.715719
chr1	3396382	SNP	G	A	G/A	G/A	A/A	G/G	0.857143	0.183333	0.67381
chr1	3397717	SNP	G	A	G/G	G/A	A/A	G/G	1	0.113208	0.886792
chr1	3398085	INDEL	TAA	T	TAA/T	TAA/T	T/T	TAA/TAA	0.875	0.136364	0.738636
chr1	3398222	INDEL	AT	A	AT/AT	AT/A	A/A	AT/AT	1	0.238095	0.761905
chr1	3398580	SNP	G	A	G/G	G/A	A/A	G/G	1	0.0892857	0.910714
chr1	3398662	SNP	A	G	A/A	A/G	G/G	A/A	1	0.137931	0.862069
chr1	3398766	SNP	A	G	A/G	A/G	G/G	A/A	0.913043	0.224138	0.688906
chr1	3398860	SNP	T	C	T/C	T/C	C/C	T/T	0.85	0.259259	0.590741
chr1	3399065	SNP	A	G	A/A	A/G	G/G	A/A	1	0.245283	0.754717
chr1	3399672	SNP	C	T	C/T	C/T	T/T	C/C	0.795918	0.181818	0.6141
chr1	3399772	SNP	G	A	G/A	G/A	A/A	G/G	0.847826	0.215385	0.632441
chr1	3400062	SNP	G	C	G/G	G/C	C/C	G/G	1	0.23913	0.76087
chr1	3400910	SNP	A	C	A/C	C/C	C/C	A/A	0.829268	0	0.829268
chr1	3401048	SNP	T	C	T/C	T/C	C/C	T/T	0.878049	0.105263	0.772786
chr1	3401113	SNP	G	A	G/A	G/A	A/A	G/G	0.820513	0.176471	0.644042
chr1	3401313	SNP	A	G	A/A	A/G	G/G	A/A	1	0.268293	0.731707
chr1	3401679	SNP	C	T	C/T	C/T	T/T	C/C	0.85	0.342857	0.507143
chr1	3401854	SNP	G	A	G/G	G/A	A/A	G/G	1	0.0681818	0.931818
chr1	3401855	SNP	T	C	T/T	T/C	C/C	T/T	1	0.0652174	0.934783
chr1	3402070	SNP	A	G	A/G	A/G	G/G	A/A	0.892857	0.159091	0.733766
chr1	3402078	SNP	A	C	A/C	A/C	C/C	A/A	0.88	0.159091	0.720909
chr1	3402123	SNP	G	A	G/A	G/A	A/A	G/G	0.84	0.146341	0.693659
chr1	3402198	INDEL	CTGTCGATTCAGAGCATCCACTCTTGTGG	C	CTGTCGATTCAGAGCATCCACTCTTGTGG/C	CTGTCGATTCAGAGCATCCACTCTTGTGG/C	C/C	CTGTCGATTCAGAGCATCCACTCTTGTGG/CTGTCGATTCAGAGCATCCACTCTTGTGG	0.837838	0.25	0.587838
chr1	3403565	SNP	A	G	A/G	A/G	G/G	A/A	0.894737	0.181818	0.712919
chr1	3403634	SNP	A	G	A/G	A/G	G/G	A/A	0.901961	0.184211	0.71775
chr1	3404107	SNP	A	G	A/A	A/G	G/G	A/A	1	0.204082	0.795918
chr1	3404789	SNP	A	G	A/G	A/G	G/G	A/A	0.846154	0.195652	0.650502
chr1	3405467	SNP	G	C	G/G	G/C	C/C	G/G	1	0.142857	0.857143
chr1	3406244	SNP	G	T	G/T	G/T	T/T	G/G	0.891304	0.204082	0.687223
chr1	3407456	SNP	T	G	T/G	T/G	G/G	T/T	0.857143	0.190476	0.666667
chr1	3407487	SNP	A	G	A/G	A/G	G/G	A/A	0.862069	0.1875	0.674569
chr1	3408029	SNP	G	A	G/G	G/A	A/A	G/G	1	0.202899	0.797101
chr1	3408344	SNP	T	C	T/C	T/C	C/C	T/T	0.9	0.135593	0.764407
chr1	3409219	SNP	A	T	A/A	A/T	T/T	A/A	1	0.18	0.82
chr1	3409502	SNP	T	C	T/T	T/C	C/C	T/T	1	0.130435	0.869565
chr1	3410944	SNP	T	C	T/T	T/C	C/C	T/T	1	0.163265	0.836735
chr1	3411130	SNP	T	G	T/T	T/G	G/G	T/T	1	0.125	0.875
chr1	3412661	SNP	G	C	G/G	G/C	C/C	G/G	1	0.272727	0.727273
chr1	3414836	SNP	A	G	A/A	A/G	G/G	A/A	1	0.2	0.8
chr1	3414873	INDEL	G	GT	G/G	G/GT	GT/GT	G/G	1	0.25	0.75
chr1	3415247	INDEL	T	TA	T/TA	T/TA	TA/TA	T/T	0.888889	0.169492	0.719397
chr1	3415422	SNP	A	G	A/G	A/G	G/G	A/A	0.894737	0.178571	0.716165
chr1	3415563	SNP	A	C	A/C	A/C	C/C	A/A	0.793103	0.173913	0.61919
chr1	3415564	SNP	C	T	C/T	C/T	T/T	C/C	0.793103	0.173913	0.61919
chr1	3415698	SNP	A	T	A/T	A/T	T/T	A/A	0.894737	0.142857	0.75188
chr1	3416043	SNP	T	C	T/T	T/C	C/C	T/T	1	0.240741	0.759259
chr1	3417962	SNP	A	G	A/A	G/G	G/G	A/A	1	0	1
chr1	3418132	SNP	G	A	G/A	G/A	A/A	G/G	0.901961	0.232558	0.669403
chr1	3418377	SNP	G	C	G/C	G/C	C/C	G/G	0.862745	0.291667	0.571078
chr1	3418386	INDEL	T	TGTTATCG	T/TGTTATCG	T/TGTTATCG	TGTTATCG/TGTTATCG	T/T	0.877551	0.266667	0.610884
chr1	3418416	INDEL	CGT	C	CGT/C	CGT/C	C/C	CGT/CGT	0.872727	0.232558	0.640169
chr1	3419327	INDEL	C	CT	C/CT	C/CT	CT/CT	C/C	0.862069	0.212121	0.649948
chr1	3419406	INDEL	G	GA	G/G	G/GA	GA/GA	G/G	1	0.222222	0.777778
chr1	3419604	SNP	A	G	A/A	A/G	G/G	A/A	1	0.282051	0.717949
chr1	3420142	SNP	G	A	G/G	G/A	A/A	G/G	1	0.243902	0.756098
chr1	3420168	INDEL	A	AT	A/A	A/AT	AT/AT	A/A	1	0.214286	0.785714
chr1	3421529	SNP	C	T	C/C	C/T	T/T	C/C	1	0.116279	0.883721
chr1	3421547	SNP	G	A	G/G	G/A	A/A	G/G	1	0.139535	0.860465
chr1	3421591	SNP	C	T	C/C	C/T	T/T	C/C	1	0.128205	0.871795
chr1	3421791	INDEL	GT	G	GT/G	GT/G	G/G	GT/GT	0.882353	0.12963	0.752723
chr1	3422029	SNP	G	A	G/G	G/A	A/A	G/G	1	0.173077	0.826923
chr1	3422118	INDEL	GT	G	GT/GT	GT/G	G/G	GT/GT	1	0.285714	0.714286
chr1	3422252	SNP	T	C	T/T	T/C	C/C	T/T	1	0.217391	0.782609
chr1	3422292	SNP	C	T	C/T	C/T	T/T	C/C	0.875	0.25	0.625
chr1	3422311	SNP	C	T	C/T	C/T	C/C	T/T	0.878049	0.227273	0.650776
chr1	3422354	INDEL	A	AT	A/AT	A/AT	AT/AT	A/A	0.897436	0.25	0.647436
chr1	3422399	INDEL	G	GT	G/G	G/GT	GT/GT	G/G	1	0.153846	0.846154
chr1	3422538	SNP	C	T	C/T	C/T	T/T	C/C	0.769231	0.15873	0.610501
chr1	3423060	SNP	C	T	C/T	C/T	T/T	C/C	0.846154	0.169811	0.676343
chr1	3423078	SNP	A	G	A/G	A/G	G/G	A/A	0.866667	0.122449	0.744218
chr1	3423153	SNP	C	T	C/T	C/T	T/T	C/C	0.829787	0.0909091	0.738878
chr1	3423382	SNP	G	C	G/C	G/C	C/C	G/G	0.888889	0.196429	0.69246
chr1	3423448	SNP	A	G	A/G	A/G	G/G	A/A	0.857143	0.214286	0.642857
chr1	3423505	SNP	T	A	T/A	T/A	A/A	T/T	0.9	0.213115	0.686885
chr1	3423570	SNP	C	G	C/C	C/G	G/G	C/C	1	0.137255	0.862745
chr1	3426177	INDEL	A	AC	A/A	AC/AC	AC/AC	A/A	1	0	1
chr1	3426956	INDEL	T	TA	T/TA	T/TA	TA/TA	T/T	0.820513	0.232558	0.587955
chr1	3427119	SNP	C	T	C/T	C/T	T/T	C/C	0.897959	0.173077	0.724882
chr1	3427320	SNP	T	G	T/G	T/G	G/G	T/T	0.893939	0.240741	0.653199
chr1	3427876	SNP	A	G	A/A	A/G	G/G	A/A	1	0.195122	0.804878
chr1	3428081	INDEL	TCG	T	TCG/TCG	T/T	T/T	TCG/TCG	1	0	1
chr1	3428302	SNP	T	G	T/T	T/G	G/G	T/T	1	0.135135	0.864865
chr1	3428758	SNP	A	G	A/A	A/G	G/G	A/A	1	0.133333	0.866667
chr1	3428776	INDEL	GA	G	GA/GA	GA/G	G/G	GA/GA	1	0.139535	0.860465
chr1	3432317	SNP	T	C	T/C	T/C	C/C	T/T	0.902439	0.196078	0.706361
chr1	3433500	SNP	C	A	C/C	C/A	A/A	C/C	1	0.179104	0.820896
chr1	3433641	SNP	T	C	T/C	T/C	C/C	T/T	0.848485	0.25	0.598485
chr1	3433754	SNP	T	A	T/A	T/A	A/A	T/T	0.818182	0.185185	0.632997
chr1	3434432	SNP	T	C	T/C	T/C	C/C	T/T	0.897959	0.181818	0.716141
chr1	3435108	SNP	G	C	G/C	G/C	C/C	G/G	0.861111	0.25	0.611111
chr1	3439496	INDEL	GAC	G	G/G	GAC/G	GAC/GAC	G/G	1	0.142857	0.857143
chr1	3442659	SNP	T	G	T/G	T/G	G/G	T/T	0.913043	0.234043	0.679001
chr1	3442663	INDEL	C	CA	C/CA	C/CA	CA/CA	C/C	0.888889	0.285714	0.603175
chr1	3443055	INDEL	GT	G	GT/GT	G/G	G/G	GT/GT	1	0	1
chr1	3444488	SNP	A	G	A/G	A/G	G/G	A/A	0.903846	0.136364	0.767483
chr1	3449126	SNP	G	T	G/G	G/T	T/T	G/G	1	0.0769231	0.923077
chr1	3449686	SNP	T	C	T/C	T/T	T/T	C/C	0.891892	0	0.891892
chr1	3449863	INDEL	TA	T	TA/T	TA/TA	TA/TA	T/T	0.909091	0	0.909091
chr1	3449865	SNP	G	T	G/T	G/G	G/G	T/T	0.909091	0	0.909091
chr1	3450296	SNP	T	C	T/T	C/C	C/C	T/T	1	0	1
chr1	3450328	SNP	A	G	A/A	A/G	G/G	A/A	1	0.103448	0.896552
chr1	3456066	INDEL	G	GA	G/G	G/GA	GA/GA	G/G	1	0.129032	0.870968
chr1	3457106	SNP	T	C	T/T	T/C	C/C	T/T	1	0.195652	0.804348
chr1	3457114	SNP	G	A	G/G	G/A	A/A	G/G	1	0.195652	0.804348
chr1	3457665	SNP	C	A	C/A	C/A	A/A	C/C	0.869565	0.264151	0.605414
chr1	3457827	SNP	G	A	G/A	G/A	A/A	G/G	0.90566	0.253968	0.651692
chr1	3458820	SNP	A	C	A/A	A/C	C/C	A/A	1	0.111111	0.888889
chr1	3459025	SNP	A	T	A/T	A/T	T/T	A/A	0.891892	0.2	0.691892
chr1	3459219	SNP	T	C	T/T	T/C	C/C	T/T	1	0.104167	0.895833
chr1	3459390	INDEL	ATG	A	ATG/ATG	ATG/A	A/A	ATG/ATG	1	0.109091	0.890909
chr1	3459435	SNP	C	T	C/C	C/T	T/T	C/C	1	0.0869565	0.913043
chr1	3459829	INDEL	G	GTTGC	G/G	G/GTTGC	GTTGC/GTTGC	G/G	1	0.183333	0.816667
chr1	3459882	SNP	A	G	A/A	A/G	G/G	A/A	1	0.207547	0.792453
chr1	3459922	SNP	C	T	C/C	C/T	T/T	C/C	1	0.192982	0.807018
chr1	3460086	SNP	G	A	G/A	G/A	A/A	G/G	0.9	0.225	0.675
chr1	3460108	SNP	A	G	A/A	A/G	G/G	A/A	1	0.208333	0.791667
chr1	3460309	SNP	A	G	A/G	A/G	G/G	A/A	0.809524	0.192308	0.617216
chr1	3460479	SNP	A	G	A/G	A/G	G/G	A/A	0.866667	0.2	0.666667
chr1	3460499	SNP	G	A	G/A	G/A	A/A	G/G	0.883721	0.216216	0.667505
chr1	3460548	SNP	C	T	C/T	C/T	T/T	C/C	0.833333	0.108108	0.725225
chr1	3460972	SNP	A	G	A/G	A/G	G/G	A/A	0.888889	0.232558	0.656331
chr1	3461146	SNP	G	A	G/A	G/A	A/A	G/G	0.860465	0.166667	0.693798
chr1	3461151	SNP	C	A	C/A	C/A	A/A	C/C	0.813953	0.181818	0.632135
chr1	3461264	SNP	G	A	G/A	G/A	A/A	G/G	0.865385	0.206897	0.658488
chr1	3461283	SNP	T	A	T/A	T/A	A/A	T/T	0.865385	0.2	0.665385
chr1	3461962	SNP	G	A	G/G	G/A	A/A	G/G	1	0.12766	0.87234
chr1	3462202	SNP	A	G	A/G	A/G	G/G	A/A	0.864865	0.147541	0.717324
chr1	3462308	SNP	T	C	T/T	T/C	C/C	T/T	1	0.134615	0.865385
chr1	3462413	SNP	C	T	C/C	C/T	T/T	C/C	1	0.173077	0.826923
chr1	3462506	SNP	C	T	C/C	C/T	T/T	C/C	1	0.145833	0.854167
chr1	3462546	SNP	A	G	A/A	A/G	G/G	A/A	1	0.183673	0.816327
chr1	3463095	SNP	C	T	C/T	C/T	T/T	C/C	0.787879	0.192308	0.595571
chr1	3463254	SNP	C	T	C/T	C/T	T/T	C/C	0.870968	0.150943	0.720024
chr1	3463259	SNP	A	G	A/G	A/G	G/G	A/A	0.851852	0.134615	0.717236
chr1	3463302	SNP	G	A	G/A	G/A	A/A	G/G	0.84	0.139535	0.700465
chr1	3463354	SNP	T	G	T/G	T/G	G/G	T/T	0.833333	0.222222	0.611111
chr1	3463479	SNP	T	C	T/C	C/C	C/C	T/T	0.842105	0	0.842105
chr1	3463548	INDEL	C	CGTTCCTTCCAAAGAACAAAATTTATTGGAGATTGATTTT	C/CGTTCCTTCCAAAGAACAAAATTTATTGGAGATTGATTTT	CGTTCCTTCCAAAGAACAAAATTTATTGGAGATTGATTTT/CGTTCCTTCCAAAGAACAAAATTTATTGGAGATTGATTTT	CGTTCCTTCCAAAGAACAAAATTTATTGGAGATTGATTTT/CGTTCCTTCCAAAGAACAAAATTTATTGGAGATTGATTTT	C/C	0.875	0	0.875
chr1	3464458	SNP	C	G	C/G	C/G	G/G	C/C	0.878788	0.157895	0.720893
chr1	3464919	SNP	A	G	A/G	A/G	G/G	A/A	0.894737	0.153846	0.740891
chr1	3464989	INDEL	C	CT	C/CT	C/CT	CT/CT	C/C	0.888889	0.12963	0.759259
chr1	3464991	SNP	G	T	G/T	G/T	T/T	G/G	0.897436	0.125	0.772436
chr1	3465174	SNP	C	T	C/T	C/T	T/T	C/C	0.861111	0.104167	0.756944
chr1	3465182	SNP	T	C	T/C	T/C	C/C	T/T	0.857143	0.117647	0.739496
chr1	3465185	SNP	C	T	C/T	C/T	T/T	C/C	0.882353	0.117647	0.764706
chr1	3465201	SNP	A	G	A/G	A/G	G/G	A/A	0.882353	0.0943396	0.788013
chr1	3465247	SNP	G	A	G/A	G/A	A/A	G/G	0.806452	0.0677966	0.738655
chr1	3465256	SNP	G	A	G/A	G/A	A/A	G/G	0.774194	0.0666667	0.707527
chr1	3465401	INDEL	CAG	C	CAG/C	CAG/C	C/C	CAG/CAG	0.85	0.145833	0.704167
chr1	3465829	INDEL	GT	G	GT/GT	GT/G	G/G	GT/GT	1	0.150943	0.849057
chr1	3465970	SNP	G	A	G/G	G/A	A/A	G/G	1	0.176471	0.823529
chr1	3465977	SNP	T	C	T/T	T/C	C/C	T/T	1	0.22449	0.77551
chr1	3467273	SNP	A	C	A/C	A/C	C/C	A/A	0.896552	0.209302	0.687249
chr1	3467567	SNP	T	C	T/C	T/C	C/C	T/T	0.818182	0.122449	0.695733
chr1	3469341	SNP	C	G	C/C	C/G	G/G	C/C	1	0.210526	0.789474
chr1	3469551	SNP	T	G	T/T	T/G	G/G	T/T	1	0.27907	0.72093
chr1	3471775	SNP	T	A	T/T	T/A	A/A	T/T	1	0.0952381	0.904762
chr1	3475937	SNP	G	A	G/A	G/A	A/A	G/G	0.846154	0.117647	0.728507
chr1	3476149	SNP	G	T	G/G	G/T	T/T	G/G	1	0.172414	0.827586
chr1	3478439	SNP	C	T	C/T	C/T	T/T	C/C	0.808511	0.137255	0.671256
chr1	3479093	SNP	C	G	C/G	C/G	G/G	C/C	0.83871	0.156863	0.681847
chr1	3481535	INDEL	CCGCGCCCGCGCCGG	C	CCGCGCCCGCGCCGG/CCGCGCCCGCGCCGG	CCGCGCCCGCGCCGG/C	C/C	CCGCGCCCGCGCCGG/CCGCGCCCGCGCCGG	1	0.305556	0.694444
chr1	3481685	INDEL	GC	G	GC/GC	GC/G	G/G	GC/GC	1	0.26	0.74
chr1	3481763	INDEL	CG	C	CG/CG	CG/C	C/C	CG/CG	1	0.183333	0.816667
chr1	3481858	SNP	G	A	G/G	G/A	A/A	G/G	1	0.129032	0.870968
chr1	3482341	SNP	G	C	G/G	G/C	C/C	G/G	1	0.108696	0.891304
chr1	3482793	SNP	T	C	T/T	T/C	C/C	T/T	1	0.163636	0.836364
chr1	3482871	SNP	A	G	A/A	A/G	G/G	A/A	1	0.218182	0.781818
chr1	3482887	SNP	G	A	G/G	G/A	A/A	G/G	1	0.222222	0.777778
chr1	3483100	SNP	C	T	C/C	C/T	T/T	C/C	1	0.207547	0.792453
chr1	3483580	SNP	T	C	T/T	T/C	C/C	T/T	1	0.131579	0.868421
chr1	3483770	SNP	G	A	G/A	G/A	A/A	G/G	0.842105	0.169492	0.672614
chr1	3484782	SNP	C	G	C/G	C/G	G/G	C/C	0.907407	0.113208	0.7942
chr1	3485013	INDEL	CAGCGCCGGCGGCGGTGTGCTCG	C	CAGCGCCGGCGGCGGTGTGCTCG/C	CAGCGCCGGCGGCGGTGTGCTCG/C	C/C	CAGCGCCGGCGGCGGTGTGCTCG/CAGCGCCGGCGGCGGTGTGCTCG	0.916667	0.134615	0.782051
chr1	3485239	INDEL	GTC	G	GTC/GTC	GTC/G	G/G	GTC/GTC	1	0.222222	0.777778
chr1	3498644	SNP	A	C	A/C	A/A	A/A	C/C	0.909091	0	0.909091
chr1	3498887	SNP	C	G	C/G	C/C	C/C	G/G	0.888889	0	0.888889
chr1	3499147	SNP	A	G	A/G	A/A	A/A	G/G	0.921053	0	0.921053
chr1	3499238	SNP	G	A	A/A	G/G	G/G	A/A	1	0	1
chr1	3499763	SNP	C	T	C/T	C/C	C/C	T/T	0.821429	0	0.821429
chr1	3500671	SNP	C	T	C/T	C/C	C/C	T/T	0.925	0	0.925
chr1	3501335	SNP	T	C	T/C	T/C	T/T	C/C	0.918919	0.104167	0.814752
chr1	3503090	SNP	A	C	C/C	A/C	A/A	C/C	1	0.09375	0.90625
chr1	3503563	SNP	G	A	G/A	G/A	G/G	A/A	0.837209	0.132353	0.704856
chr1	3504266	SNP	G	A	G/A	G/A	G/G	A/A	0.878049	0.146341	0.731707
chr1	3506288	INDEL	TCCTGCGTTC	T	TCCTGCGTTC/T	TCCTGCGTTC/TCCTGCGTTC	TCCTGCGTTC/TCCTGCGTTC	T/T	0.903226	0	0.903226
chr1	3506727	SNP	C	T	T/T	C/C	C/C	T/T	1	0	1
chr1	3507592	SNP	G	C	C/C	G/C	G/G	C/C	1	0.0952381	0.904762
chr1	3507621	INDEL	T	TA	TA/TA	T/T	T/T	TA/TA	1	0	1
chr1	3507675	SNP	A	G	G/G	A/A	A/A	G/G	1	0	1
chr1	3507790	SNP	T	C	C/C	T/T	T/T	C/C	1	0	1
chr1	3508129	SNP	T	C	C/C	T/T	T/T	C/C	1	0	1
chr1	3508402	SNP	G	A	G/A	G/G	G/G	A/A	0.871795	0	0.871795
chr1	3508489	SNP	T	C	T/C	T/T	T/T	C/C	0.904762	0	0.904762
chr1	3508535	SNP	C	T	C/T	C/C	C/C	T/T	0.857143	0	0.857143
chr1	3511226	SNP	C	T	C/T	C/C	C/C	T/T	0.921053	0	0.921053
chr1	3511770	SNP	G	A	A/A	G/G	G/G	A/A	1	0	1
chr1	3518293	INDEL	CT	C	CT/C	CT/CT	CT/CT	C/C	0.90625	0	0.90625
chr1	3523086	SNP	T	C	T/C	T/C	T/T	C/C	0.844444	0.142857	0.701587
chr1	3561086	INDEL	ACCACCCACTGCTCCTCCTC	A	ACCACCCACTGCTCCTCCTC/A	ACCACCCACTGCTCCTCCTC/ACCACCCACTGCTCCTCCTC	ACCACCCACTGCTCCTCCTC/ACCACCCACTGCTCCTCCTC	A/A	0.823529	0	0.823529
chr1	3564638	SNP	T	G	G/G	T/T	T/T	G/G	1	0	1
chr1	3615957	SNP	C	T	C/T	C/T	C/C	T/T	0.9	0.160714	0.739286
chr1	3620714	SNP	C	G	G/G	C/G	C/C	G/G	1	0.12766	0.87234
chr1	3637740	SNP	T	C	T/C	T/T	T/T	C/C	0.883721	0	0.883721
chr1	3637912	SNP	G	A	G/A	G/G	G/G	A/A	0.9	0	0.9
chr1	3639785	SNP	C	T	C/T	C/C	C/C	T/T	0.904762	0	0.904762
chr1	3643107	SNP	G	A	G/A	G/G	G/G	A/A	0.868421	0	0.868421
chr1	3643553	SNP	C	A	A/A	C/A	C/C	A/A	1	0.132075	0.867925
chr1	3644529	SNP	G	A	A/A	G/A	G/G	A/A	1	0.125	0.875
chr1	3646010	INDEL	G	GT	G/GT	G/G	G/G	GT/GT	0.785714	0	0.785714
chr1	3646069	SNP	C	T	C/T	C/C	C/C	T/T	0.767442	0	0.767442
chr1	3648413	INDEL	TC	T	TC/T	TC/T	TC/TC	T/T	0.9	0.0961538	0.803846
chr1	3654025	INDEL	CA	C	C/C	CA/C	CA/CA	C/C	1	0.170213	0.829787
chr1	3664440	SNP	A	G	A/G	A/A	A/A	G/G	0.888889	0	0.888889
chr1	3685564	SNP	C	A	C/A	C/A	A/A	C/C	0.925926	0.222222	0.703704
chr1	3687430	SNP	T	C	T/C	T/C	T/T	C/C	0.92	0.0943396	0.82566
chr1	3691013	INDEL	AAT	A	AAT/AAT	AAT/A	A/A	AAT/AAT	1	0.224138	0.775862
chr1	3691486	INDEL	AAGAAAAC	A	AAGAAAAC/AAGAAAAC	AAGAAAAC/A	A/A	AAGAAAAC/AAGAAAAC	1	0.204545	0.795455
chr1	3694833	SNP	A	G	A/G	A/G	G/G	A/A	0.911111	0.3	0.611111
chr1	3695524	SNP	G	C	G/G	G/C	C/C	G/G	1	0.191489	0.808511
chr1	3695604	SNP	T	G	T/T	T/G	G/G	T/T	1	0.1875	0.8125
chr1	3695802	SNP	T	C	T/T	T/C	C/C	T/T	1	0.150943	0.849057
chr1	3696456	SNP	C	T	C/T	C/T	T/T	C/C	0.857143	0.177778	0.679365
chr1	3696818	INDEL	GAAATAGATCTAATCGGCTATATGACGAT	G	GAAATAGATCTAATCGGCTATATGACGAT/GAAATAGATCTAATCGGCTATATGACGAT	GAAATAGATCTAATCGGCTATATGACGAT/G	G/G	GAAATAGATCTAATCGGCTATATGACGAT/GAAATAGATCTAATCGGCTATATGACGAT	1	0.194444	0.805556
chr1	3696853	INDEL	G	GA	G/G	G/GA	GA/GA	G/G	1	0.162162	0.837838
chr1	3697466	SNP	C	T	C/T	C/T	T/T	C/C	0.903846	0.153846	0.75
chr1	3697710	SNP	G	C	G/C	G/C	C/C	G/G	0.877193	0.22807	0.649123
chr1	3697750	SNP	A	G	A/G	A/G	G/G	A/A	0.903846	0.22807	0.675776
chr1	3698369	SNP	C	A	C/C	C/A	A/A	C/C	1	0.142857	0.857143
chr1	3698557	SNP	T	C	T/T	T/C	C/C	T/T	1	0.245614	0.754386
chr1	3699278	SNP	T	C	T/T	T/C	C/C	T/T	1	0.148148	0.851852
chr1	3699325	SNP	T	C	T/T	T/C	C/C	T/T	1	0.171429	0.828571
chr1	3699355	SNP	C	T	C/C	C/T	T/T	C/C	1	0.157895	0.842105
chr1	3699663	SNP	C	G	C/G	C/G	G/G	C/C	0.865385	0.23913	0.626254
chr1	3700330	SNP	C	T	C/C	C/T	T/T	C/C	1	0.226415	0.773585
chr1	3700608	SNP	C	T	C/C	C/T	T/T	C/C	1	0.105263	0.894737
chr1	3701151	SNP	C	T	C/C	C/T	T/T	C/C	1	0.214286	0.785714
chr1	3701322	SNP	A	G	A/G	A/G	G/G	A/A	0.833333	0.157895	0.675439
chr1	3701365	SNP	A	C	A/C	A/C	C/C	A/A	0.870968	0.266667	0.604301
chr1	3701729	SNP	A	C	A/A	A/C	C/C	A/A	1	0.102041	0.897959
chr1	3701807	SNP	T	C	T/T	T/C	C/C	T/T	1	0.152174	0.847826
chr1	3701978	SNP	T	C	T/T	T/C	C/C	T/T	1	0.217391	0.782609
chr1	3702017	SNP	C	T	C/C	C/T	T/T	C/C	1	0.232558	0.767442
chr1	3702207	SNP	C	T	T/T	C/C	C/C	T/T	1	0	1
chr1	3702821	SNP	A	G	A/A	A/G	G/G	A/A	1	0.2	0.8
chr1	3702893	SNP	A	G	A/A	A/G	G/G	A/A	1	0.222222	0.777778
chr1	3703046	SNP	C	T	C/C	C/T	T/T	C/C	1	0.304348	0.695652
chr1	3703254	SNP	T	C	T/C	T/C	C/C	T/T	0.869565	0.229167	0.640399
chr1	3704047	SNP	T	G	T/T	T/G	G/G	T/T	1	0.244444	0.755556
chr1	3704870	SNP	A	G	A/G	A/G	G/G	A/A	0.88	0.134615	0.745385
chr1	3705522	SNP	A	G	A/A	A/G	G/G	A/A	1	0.175	0.825
chr1	3705916	SNP	A	G	A/A	A/G	G/G	A/A	1	0.153846	0.846154
chr1	3706141	SNP	T	C	T/T	T/C	C/C	T/T	1	0.166667	0.833333
chr1	3706199	SNP	G	A	G/G	G/A	A/A	G/G	1	0.205882	0.794118
chr1	3706578	SNP	T	C	T/T	T/C	C/C	T/T	1	0.282609	0.717391
chr1	3707317	SNP	T	C	T/T	C/C	C/C	T/T	1	0	1
chr1	3707485	SNP	C	G	C/G	C/G	G/G	C/C	0.85	0.102041	0.747959
chr1	3707563	SNP	T	C	T/C	T/C	C/C	T/T	0.791667	0.113636	0.67803
chr1	3707949	SNP	G	A	G/G	G/A	A/A	G/G	1	0.161765	0.838235
chr1	3707970	SNP	T	G	T/T	T/G	G/G	T/T	1	0.171875	0.828125
chr1	3708535	SNP	A	G	A/G	A/G	G/G	A/A	0.84375	0.363636	0.480114
chr1	3709059	SNP	T	C	T/C	T/C	C/C	T/T	0.860465	0.122449	0.738016
chr1	3709260	SNP	G	T	G/T	G/T	T/T	G/G	0.8	0.137255	0.662745
chr1	3709261	SNP	A	T	A/T	A/T	T/T	A/A	0.804348	0.137255	0.667093
chr1	3710012	SNP	T	C	T/T	T/C	C/C	T/T	1	0.0952381	0.904762
chr1	3710627	SNP	G	A	G/G	G/A	A/A	G/G	1	0.125	0.875
chr1	3711163	SNP	C	T	C/T	C/T	T/T	C/C	0.866667	0.177778	0.688889
chr1	3711268	SNP	T	C	T/C	T/C	C/C	T/T	0.844444	0.1	0.744444
chr1	3711551	SNP	G	A	G/G	G/A	A/A	G/G	1	0.108696	0.891304
chr1	3711552	SNP	C	G	C/C	C/G	G/G	C/C	1	0.108696	0.891304
chr1	3712401	SNP	T	C	T/T	T/C	C/C	T/T	1	0.259259	0.740741
chr1	3712751	SNP	A	G	A/A	A/G	G/G	A/A	1	0.166667	0.833333
chr1	3712810	SNP	T	C	T/T	T/C	C/C	T/T	1	0.18	0.82
chr1	3713547	SNP	C	T	C/T	C/T	T/T	C/C	0.871795	0.217391	0.654404
chr1	3714294	SNP	A	G	A/A	A/G	G/G	A/A	1	0.194444	0.805556
chr1	3717014	SNP	T	A	T/T	T/A	A/A	T/T	1	0.160714	0.839286
chr1	3718261	SNP	C	T	C/C	C/T	T/T	C/C	1	0.109375	0.890625
chr1	3718658	INDEL	GA	G	GA/GA	GA/G	G/G	GA/GA	1	0.176471	0.823529
chr1	3718865	SNP	C	T	C/C	C/T	T/T	C/C	1	0.119048	0.880952
chr1	3718907	SNP	C	T	C/T	C/T	T/T	C/C	0.907407	0.0909091	0.816498
chr1	3719599	INDEL	TCTTGTGAA	T	TCTTGTGAA/T	TCTTGTGAA/T	TCTTGTGAA/TCTTGTGAA	T/T	0.9	0.134615	0.765385
chr1	3721424	INDEL	TA	T	TA/T	TA/T	T/T	TA/TA	0.833333	0.179487	0.653846
chr1	3726788	SNP	A	T	A/T	A/T	T/T	A/A	0.864865	0.145833	0.719032
chr1	3727916	SNP	A	G	A/A	A/G	G/G	A/A	1	0.209677	0.790323
chr1	3731279	SNP	T	C	T/T	T/C	C/C	T/T	1	0.140625	0.859375
chr1	3731316	SNP	G	A	G/A	G/A	A/A	G/G	0.903226	0.155172	0.748053
chr1	3731594	SNP	T	C	T/C	T/C	C/C	T/T	0.851852	0.166667	0.685185
chr1	3734065	INDEL	T	TTTTGG	T/TTTTGG	T/TTTTGG	TTTTGG/TTTTGG	T/T	0.837209	0.230769	0.60644
chr1	3736191	SNP	T	A	T/T	T/A	A/A	T/T	1	0.204082	0.795918
chr1	3736369	SNP	C	T	C/C	C/T	T/T	C/C	1	0.18	0.82
chr1	3741247	SNP	C	T	C/T	C/T	T/T	C/C	0.888889	0.176471	0.712418
chr1	3741294	SNP	G	A	G/A	G/A	A/A	G/G	0.888889	0.176471	0.712418
chr1	3742605	SNP	C	T	C/T	T/T	T/T	C/C	0.860465	0	0.860465
chr1	3742615	SNP	C	T	C/T	C/C	C/C	T/T	0.860465	0	0.860465
chr1	3742818	SNP	C	A	C/A	C/A	C/C	A/A	0.803922	0.142857	0.661064
chr1	3744500	SNP	G	C	G/C	G/C	C/C	G/G	0.854167	0.183673	0.670493
chr1	3745120	SNP	T	C	T/C	T/C	C/C	T/T	0.901961	0.119048	0.782913
chr1	3745135	SNP	G	A	G/A	G/A	A/A	G/G	0.857143	0.108108	0.749035
chr1	3745251	SNP	T	C	T/C	T/C	C/C	T/T	0.88	0.138889	0.741111
chr1	3745339	SNP	C	T	C/C	C/T	T/T	C/C	1	0.119048	0.880952
chr1	3745834	SNP	T	C	T/T	T/C	C/C	T/T	1	0.316667	0.683333
chr1	3746023	SNP	G	A	G/A	G/A	A/A	G/G	0.892857	0.155172	0.737685
chr1	3746761	SNP	G	A	G/A	G/A	A/A	G/G	0.854167	0.111111	0.743056
chr1	3746906	SNP	C	T	C/C	C/T	T/T	C/C	1	0.28	0.72
chr1	3747277	SNP	A	G	A/A	G/G	G/G	A/A	1	0	1
chr1	3747706	SNP	A	G	A/A	A/G	G/G	A/A	1	0.162791	0.837209
chr1	3747840	SNP	A	G	A/A	A/G	G/G	A/A	1	0.188679	0.811321
chr1	3748430	SNP	G	A	G/A	G/A	A/A	G/G	0.810811	0.0930233	0.717788
chr1	3748471	SNP	C	T	C/T	C/C	C/C	T/T	0.777778	0	0.777778
chr1	3749312	SNP	T	C	T/C	T/C	C/C	T/T	0.897959	0.122449	0.77551
chr1	3749899	SNP	T	C	T/C	T/C	C/C	T/T	0.888889	0.184211	0.704678
chr1	3750556	SNP	C	T	C/T	C/T	T/T	C/C	0.735294	0.226415	0.508879
chr1	3751626	SNP	T	A	T/T	T/A	A/A	T/T	1	0.183333	0.816667
chr1	3752353	SNP	A	G	A/G	G/G	G/G	A/A	0.880952	0	0.880952
chr1	3758931	INDEL	C	CTTTATTTTCT	C/CTTTATTTTCT	C/CTTTATTTTCT	CTTTATTTTCT/CTTTATTTTCT	C/C	0.869565	0.305556	0.56401
chr1	3758966	SNP	T	C	T/C	T/C	C/C	T/T	0.909091	0.282051	0.62704
chr1	3759048	SNP	G	A	G/A	G/A	A/A	G/G	0.896552	0.26	0.636552
chr1	3759283	SNP	T	C	T/C	T/C	C/C	T/T	0.880952	0.229167	0.651786
chr1	3762723	SNP	T	G	T/T	T/G	G/G	T/T	1	0.2	0.8
chr1	3765659	SNP	G	A	G/G	G/A	A/A	G/G	1	0.173077	0.826923
chr1	3770704	SNP	C	G	C/G	C/G	G/G	C/C	0.806452	0.137255	0.669197
chr1	3773174	SNP	G	T	G/T	G/T	T/T	G/G	0.894737	0.097561	0.797176
chr1	3774037	INDEL	GATATAGT	G	GATATAGT/GATATAGT	GATATAGT/G	G/G	GATATAGT/GATATAGT	1	0.214286	0.785714
chr1	3774479	SNP	G	A	A/A	G/A	G/G	A/A	1	0.173913	0.826087
chr1	3775910	SNP	T	A	T/T	T/A	A/A	T/T	1	0.152174	0.847826
chr1	3789134	SNP	G	T	G/T	G/G	G/G	T/T	0.888889	0	0.888889
chr1	3802527	SNP	T	C	T/C	T/C	C/C	T/T	0.878788	0.133333	0.745455
chr1	3820080	SNP	T	C	T/C	T/C	C/C	T/T	0.9	0.136364	0.763636
chr1	3841593	SNP	C	T	C/T	C/T	C/C	T/T	0.837838	0.139535	0.698303
chr1	3881453	SNP	T	C	T/C	T/T	T/T	C/C	0.829268	0	0.829268
chr1	3899195	SNP	C	A	C/A	C/C	C/C	A/A	0.846154	0	0.846154
chr1	3901561	INDEL	A	AAC	A/AAC	A/AAC	AAC/AAC	A/A	0.833333	0.117647	0.715686
chr1	3901910	SNP	C	T	C/C	C/T	T/T	C/C	1	0.404762	0.595238
chr1	3901957	SNP	G	A	G/G	G/A	A/A	G/G	1	0.333333	0.666667
chr1	3903495	SNP	A	T	A/T	A/T	T/T	A/A	0.727273	0.148148	0.579125
chr1	3905678	SNP	G	A	G/A	G/A	A/A	G/G	0.868421	0.142857	0.725564
chr1	3905740	INDEL	TG	T	TG/T	TG/T	T/T	TG/TG	0.883721	0.16129	0.722431
chr1	3905745	INDEL	T	TC	T/TC	T/TC	TC/TC	T/T	0.883721	0.16129	0.722431
chr1	3905813	SNP	A	G	A/G	A/G	G/G	A/A	0.904762	0.15625	0.748512
chr1	3906109	SNP	A	C	A/A	A/C	C/C	A/A	1	0.162162	0.837838
chr1	3906741	SNP	T	C	T/T	T/C	C/C	T/T	1	0.126984	0.873016
chr1	3906749	SNP	C	A	C/C	C/A	A/A	C/C	1	0.129032	0.870968
chr1	3907009	SNP	A	G	A/G	A/G	G/G	A/A	0.911111	0.137255	0.773856
chr1	3907026	SNP	C	T	C/T	C/T	T/T	C/C	0.897959	0.166667	0.731293
chr1	3907107	SNP	C	T	C/T	C/T	T/T	C/C	0.898305	0.134615	0.76369
chr1	3908929	SNP	G	A	G/A	G/A	A/A	G/G	0.861111	0.169811	0.6913
chr1	3908945	SNP	C	A	C/A	C/A	A/A	C/C	0.857143	0.166667	0.690476
chr1	3910121	SNP	C	T	C/T	C/T	T/T	C/C	0.894737	0.0961538	0.798583
chr1	3910654	SNP	G	C	G/C	G/C	C/C	G/G	0.803922	0.159091	0.644831
chr1	3910664	INDEL	AT	A	AT/A	AT/A	A/A	AT/AT	0.8	0.116279	0.683721
chr1	3910925	SNP	A	G	A/A	A/G	G/G	A/A	1	0.179487	0.820513
chr1	3910969	SNP	G	A	G/G	G/A	A/A	G/G	1	0.138889	0.861111
chr1	3911026	SNP	G	T	G/T	G/T	T/T	G/G	0.904762	0.16	0.744762
chr1	3911092	SNP	C	T	C/C	C/T	T/T	C/C	1	0.191489	0.808511
chr1	3911508	SNP	G	A	G/G	G/A	A/A	G/G	1	0.12	0.88
chr1	3912339	SNP	C	A	C/C	C/A	A/A	C/C	1	0.125	0.875
chr1	3912828	INDEL	AC	A	AC/A	A/A	A/A	AC/AC	0.891892	0	0.891892
chr1	3912880	INDEL	T	TA	T/TA	TA/TA	TA/TA	T/T	0.857143	0	0.857143
chr1	3913419	SNP	G	A	G/A	G/A	A/A	G/G	0.882353	0.333333	0.54902
chr1	3913973	SNP	T	C	T/C	T/C	C/C	T/T	0.833333	0.263158	0.570175
chr1	3915993	SNP	C	G	C/C	C/G	G/G	C/C	1	0.111111	0.888889
chr1	3916040	INDEL	AGCCTAATCCGGTATAATCTCATAGCGC	A	AGCCTAATCCGGTATAATCTCATAGCGC/AGCCTAATCCGGTATAATCTCATAGCGC	AGCCTAATCCGGTATAATCTCATAGCGC/A	A/A	AGCCTAATCCGGTATAATCTCATAGCGC/AGCCTAATCCGGTATAATCTCATAGCGC	1	0.111111	0.888889
chr1	3916130	SNP	T	C	T/T	T/C	C/C	T/T	1	0.153846	0.846154
chr1	3916333	SNP	T	C	T/C	C/C	C/C	T/T	0.884615	0	0.884615
chr1	3916814	SNP	A	G	A/A	A/G	G/G	A/A	1	0.131579	0.868421
chr1	3917403	INDEL	C	CT	C/CT	C/CT	CT/CT	C/C	0.911111	0.173913	0.737198
chr1	3917421	SNP	T	C	T/C	T/C	C/C	T/T	0.897436	0.232558	0.664878
chr1	3917628	SNP	G	A	G/A	G/A	A/A	G/G	0.875	0.116667	0.758333
chr1	3917738	SNP	C	T	C/C	C/T	T/T	C/C	1	0.12963	0.87037
chr1	3918861	INDEL	A	AG	A/AG	A/AG	AG/AG	A/A	0.888889	0.153846	0.735043
chr1	3919297	SNP	C	T	C/T	C/T	T/T	C/C	0.857143	0.125	0.732143
chr1	3919355	SNP	C	T	C/T	C/T	T/T	C/C	0.891304	0.132075	0.759229
chr1	3919711	SNP	C	T	C/T	C/T	T/T	C/C	0.885714	0.234043	0.651672
chr1	3919849	INDEL	T	TG	T/TG	T/TG	TG/TG	T/T	0.787234	0.156863	0.630371
chr1	3920535	SNP	T	A	T/T	T/A	A/A	T/T	1	0.148936	0.851064
chr1	3922335	SNP	G	A	G/G	G/A	A/A	G/G	1	0.276596	0.723404
chr1	3923399	SNP	A	G	A/A	A/G	G/G	A/A	1	0.0930233	0.906977
chr1	3923427	SNP	T	C	T/T	T/C	C/C	T/T	1	0.12	0.88
chr1	3923456	SNP	G	A	G/A	G/A	A/A	G/G	0.891304	0.12069	0.770615
chr1	3923582	SNP	G	A	G/G	G/A	A/A	G/G	1	0.125	0.875
chr1	3924219	SNP	G	C	G/C	G/C	C/C	G/G	0.839286	0.186441	0.652845
chr1	3924973	INDEL	G	GA	G/GA	G/GA	GA/GA	G/G	0.826087	0.117647	0.70844
chr1	3924977	SNP	C	A	C/A	C/A	A/A	C/C	0.829787	0.112676	0.717111
chr1	3925016	SNP	A	G	A/G	A/G	G/G	A/A	0.813953	0.0983607	0.715593
chr1	3925199	SNP	G	A	G/G	G/A	A/A	G/G	1	0.0877193	0.912281
chr1	3925332	SNP	A	G	A/A	A/G	G/G	A/A	1	0.122449	0.877551
chr1	3925342	SNP	C	T	C/C	C/T	T/T	C/C	1	0.104167	0.895833
chr1	3925444	SNP	A	G	A/G	A/G	G/G	A/A	0.918919	0.106383	0.812536
chr1	3925663	SNP	G	A	G/A	G/A	A/A	G/G	0.888889	0.111111	0.777778
chr1	3925749	SNP	G	C	G/C	G/C	C/C	G/G	0.823529	0.21875	0.604779
chr1	3925766	SNP	C	T	C/T	C/T	T/T	C/C	0.842105	0.2	0.642105
chr1	3925858	SNP	T	C	T/C	T/C	C/C	T/T	0.893617	0.166667	0.72695
chr1	3927539	SNP	T	C	T/C	T/C	C/C	T/T	0.886792	0.178571	0.708221
chr1	3927812	INDEL	CT	C	CT/CT	CT/C	C/C	CT/CT	1	0.121212	0.878788
chr1	3928124	INDEL	GCGGAGCTGGAGCCGGAGC	G	GCGGAGCTGGAGCCGGAGC/G	GCGGAGCTGGAGCCGGAGC/G	G/G	GCGGAGCTGGAGCCGGAGC/GCGGAGCTGGAGCCGGAGC	0.846154	0.2	0.646154
chr1	3929024	SNP	T	C	T/T	T/C	C/C	T/T	1	0.163636	0.836364
chr1	3929285	SNP	T	G	T/T	T/G	G/G	T/T	1	0.214286	0.785714
chr1	3929840	SNP	G	A	G/A	G/A	A/A	G/G	0.853659	0.132075	0.721583
chr1	3929871	INDEL	A	AAGGGCGTGGACGCCGAGCCGGCGTCGCTGCGAGGCATGTTC	A/A	A/AAGGGCGTGGACGCCGAGCCGGCGTCGCTGCGAGGCATGTTC	AAGGGCGTGGACGCCGAGCCGGCGTCGCTGCGAGGCATGTTC/AAGGGCGTGGACGCCGAGCCGGCGTCGCTGCGAGGCATGTTC	A/A	1	0.147059	0.852941
chr1	3929984	SNP	A	G	A/A	A/G	G/G	A/A	1	0.309524	0.690476
chr1	3929987	INDEL	C	CTGAGCCTGTCGCCGCACACCAACTATCCTGAGTTCTAGCAGGGAATACTATACT	C/C	C/CTGAGCCTGTCGCCGCACACCAACTATCCTGAGTTCTAGCAGGGAATACTATACT	CTGAGCCTGTCGCCGCACACCAACTATCCTGAGTTCTAGCAGGGAATACTATACT/CTGAGCCTGTCGCCGCACACCAACTATCCTGAGTTCTAGCAGGGAATACTATACT	C/C	1	0.309524	0.690476
chr1	3929989	INDEL	CG	C	CG/CG	CG/C	C/C	CG/CG	1	0.302326	0.697674
chr1	3929992	INDEL	T	TAG	T/T	T/TAG	TAG/TAG	T/T	1	0.302326	0.697674
chr1	3930044	SNP	G	A	G/A	G/A	A/A	G/G	0.888889	0.28	0.608889
chr1	3930045	SNP	T	C	T/C	T/C	C/C	T/T	0.888889	0.28	0.608889
chr1	3930056	SNP	G	A	G/A	G/A	A/A	G/G	0.878788	0.291667	0.587121
chr1	3930133	SNP	C	T	C/T	C/T	T/T	C/C	0.842105	0.214286	0.62782
chr1	3930206	INDEL	C	CTCCCTCACACTTATAAGTTGT	C/CTCCCTCACACTTATAAGTTGT	C/CTCCCTCACACTTATAAGTTGT	CTCCCTCACACTTATAAGTTGT/CTCCCTCACACTTATAAGTTGT	C/C	0.863636	0.142857	0.720779
chr1	3930235	SNP	T	C	T/C	T/C	C/C	T/T	0.880952	0.145833	0.735119
chr1	3930263	SNP	G	A	G/A	G/A	A/A	G/G	0.863636	0.134615	0.729021
chr1	3930265	SNP	C	T	C/T	C/T	T/T	C/C	0.863636	0.137255	0.726381
chr1	3930319	SNP	G	T	G/T	G/T	T/T	G/G	0.833333	0.14	0.693333
chr1	3930335	SNP	C	T	C/T	C/T	T/T	C/C	0.846154	0.125	0.721154
chr1	3930343	SNP	C	T	C/T	C/T	T/T	C/C	0.846154	0.117647	0.728507
chr1	3930927	INDEL	TC	T	TC/T	TC/T	T/T	TC/TC	0.794872	0.134615	0.660256
chr1	3931568	SNP	G	A	G/A	G/A	A/A	G/G	0.771429	0.186047	0.585382
chr1	3931880	SNP	C	T	C/C	C/T	T/T	C/C	1	0.109091	0.890909
chr1	3932703	SNP	C	T	C/T	C/T	T/T	C/C	0.864865	0.184211	0.680654
chr1	3932936	SNP	A	G	A/A	A/G	G/G	A/A	1	0.128205	0.871795
chr1	3933464	SNP	T	C	T/C	T/C	C/C	T/T	0.823529	0.133333	0.690196
chr1	3933772	SNP	A	G	A/G	A/G	G/G	A/A	0.875	0.12766	0.74734
chr1	3934290	SNP	G	C	G/C	G/G	G/G	C/C	0.857143	0	0.857143
chr1	3934879	SNP	T	A	T/A	T/A	A/A	T/T	0.740741	0.170213	0.570528
chr1	3935607	INDEL	C	CAACCAG	C/CAACCAG	C/C	C/C	CAACCAG/CAACCAG	0.903226	0	0.903226
chr1	3936662	SNP	G	A	G/G	G/A	A/A	G/G	1	0.108696	0.891304
chr1	3938725	SNP	C	A	C/A	C/A	A/A	C/C	0.86	0.132075	0.727925
chr1	3939623	SNP	A	T	A/T	A/T	T/T	A/A	0.888889	0.139535	0.749354
chr1	3941836	INDEL	A	AT	A/AT	A/AT	AT/AT	A/A	0.891892	0.075	0.816892
chr1	3941850	SNP	T	C	T/C	T/C	C/C	T/T	0.875	0.106383	0.768617
chr1	3941927	INDEL	CA	C	CA/CA	CA/C	C/C	CA/CA	1	0.1875	0.8125
chr1	3942353	SNP	T	G	T/G	T/G	G/G	T/T	0.913043	0.1875	0.725543
chr1	3942354	SNP	T	C	T/C	T/C	C/C	T/T	0.913043	0.191489	0.721554
chr1	3944231	SNP	C	G	C/C	C/G	G/G	C/C	1	0.229167	0.770833
chr1	3946309	SNP	G	A	G/A	G/A	A/A	G/G	0.785714	0.157895	0.62782
chr1	3946714	SNP	A	G	A/G	A/G	G/G	A/A	0.847826	0.16129	0.686536
chr1	3947324	SNP	G	A	G/A	G/A	A/A	G/G	0.823529	0.104167	0.719363
chr1	3947654	SNP	C	T	C/T	C/T	T/T	C/C	0.854167	0.114286	0.739881
chr1	3947658	SNP	A	G	A/G	A/G	G/G	A/A	0.836735	0.0857143	0.75102
chr1	3947813	SNP	G	A	G/G	G/A	A/A	G/G	1	0.117647	0.882353
chr1	3947889	SNP	C	A	C/C	C/A	A/A	C/C	1	0.0961538	0.903846
chr1	3947904	SNP	C	T	C/C	C/T	T/T	C/C	1	0.105263	0.894737
chr1	3948738	SNP	A	G	A/G	A/G	G/G	A/A	0.870968	0.152174	0.718794
chr1	3948813	SNP	T	C	T/C	T/C	C/C	T/T	0.9	0.177778	0.722222
chr1	3949490	INDEL	AT	A	AT/AT	AT/A	A/A	AT/AT	1	0.176471	0.823529
chr1	3949495	SNP	A	C	A/A	A/C	C/C	A/A	1	0.150943	0.849057
chr1	3949833	SNP	A	G	A/A	A/G	G/G	A/A	1	0.186441	0.813559
chr1	3950548	SNP	C	G	C/G	C/G	G/G	C/C	0.875	0.169231	0.705769
chr1	3951284	SNP	C	G	C/C	C/G	G/G	C/C	1	0.166667	0.833333
chr1	3951641	SNP	G	A	G/A	G/A	A/A	G/G	0.863636	0.102041	0.761596
chr1	3952240	SNP	G	A	G/G	G/A	A/A	G/G	1	0.163265	0.836735
chr1	3952374	SNP	T	A	T/T	T/A	A/A	T/T	1	0.142857	0.857143
chr1	3953187	SNP	C	G	C/G	C/G	G/G	C/C	0.868421	0.203704	0.664717
chr1	3953257	SNP	A	G	A/G	A/G	G/G	A/A	0.878788	0.183673	0.695114
chr1	3954110	SNP	C	T	C/T	C/T	T/T	C/C	0.866667	0.166667	0.7
chr1	3956031	SNP	G	A	G/A	G/A	G/G	A/A	0.846154	0.2	0.646154
chr1	3958928	SNP	A	G	A/G	A/G	G/G	A/A	0.851064	0.185185	0.665879
chr1	3959671	INDEL	CA	C	CA/C	CA/C	C/C	CA/CA	0.875	0.205128	0.669872
chr1	3959726	SNP	A	G	A/G	A/G	G/G	A/A	0.791667	0.225	0.566667
chr1	3960100	SNP	C	T	C/C	C/T	T/T	C/C	1	0.214286	0.785714
chr1	3960796	SNP	T	C	T/C	T/C	C/C	T/T	0.809524	0.163636	0.645887
chr1	3961004	SNP	C	T	C/T	C/T	T/T	C/C	0.897436	0.229167	0.668269
chr1	3962758	INDEL	AC	A	AC/AC	AC/A	A/A	AC/AC	1	0.125	0.875
chr1	3963401	SNP	A	G	A/G	G/G	G/G	A/A	0.84	0	0.84
chr1	3963663	SNP	G	A	G/A	G/G	G/G	A/A	0.796296	0	0.796296
chr1	3963907	SNP	G	A	G/A	G/A	A/A	G/G	0.869565	0.145455	0.724111
chr1	3964068	SNP	A	G	A/G	A/G	G/G	A/A	0.789474	0.196078	0.593395
chr1	3964146	SNP	A	G	A/G	A/G	G/G	A/A	0.794118	0.22	0.574118
chr1	3964275	INDEL	ATAAATG	A	ATAAATG/ATAAATG	ATAAATG/A	A/A	ATAAATG/ATAAATG	1	0.307692	0.692308
chr1	3964325	SNP	C	G	C/C	C/G	G/G	C/C	1	0.339623	0.660377
chr1	3966017	INDEL	AT	A	AT/A	AT/A	A/A	AT/AT	0.891892	0.185185	0.706707
chr1	3966117	SNP	T	A	T/T	T/A	A/A	T/T	1	0.192308	0.807692
chr1	3966155	SNP	C	T	C/C	C/T	T/T	C/C	1	0.216667	0.783333
chr1	3966226	SNP	A	G	A/A	A/G	G/G	A/A	1	0.20339	0.79661
chr1	3967424	SNP	C	G	C/G	C/G	G/G	C/C	0.815789	0.186047	0.629743
chr1	3967853	SNP	G	A	G/A	G/A	A/A	G/G	0.875	0.170732	0.704268
chr1	3969673	INDEL	GTCACTCT	G	GTCACTCT/GTCACTCT	GTCACTCT/G	G/G	GTCACTCT/GTCACTCT	1	0.24	0.76
chr1	3971224	SNP	T	C	T/T	T/C	C/C	T/T	1	0.122449	0.877551
chr1	3974021	INDEL	G	GA	G/GA	G/GA	GA/GA	G/G	0.878049	0.236842	0.641207
chr1	3975673	SNP	G	T	T/T	G/G	G/G	T/T	1	0	1
chr1	3977997	SNP	T	C	T/T	T/C	C/C	T/T	1	0.266667	0.733333
chr1	3978040	SNP	A	C	A/C	A/C	C/C	A/A	0.882353	0.232558	0.649795
chr1	3978041	SNP	A	T	A/T	A/T	T/T	A/A	0.882353	0.227273	0.65508
chr1	3978064	SNP	G	A	G/A	G/A	G/G	A/A	0.875	0.176471	0.698529
chr1	3978220	SNP	C	T	C/T	C/T	T/T	C/C	0.853659	0.152542	0.701116
chr1	3978443	INDEL	G	GGTCTCCATTTGCGCGTCC	G/G	G/GGTCTCCATTTGCGCGTCC	GGTCTCCATTTGCGCGTCC/GGTCTCCATTTGCGCGTCC	G/G	1	0.255319	0.744681
chr1	3981519	SNP	G	A	G/A	G/A	A/A	G/G	0.805556	0.162791	0.642765
chr1	3982396	SNP	C	T	C/T	C/T	T/T	C/C	0.826087	0.2	0.626087
chr1	3987787	SNP	T	C	T/C	T/C	C/C	T/T	0.833333	0.166667	0.666667
chr1	3990004	INDEL	AAAC	A	AAAC/A	AAAC/A	A/A	AAAC/AAAC	0.894737	0.12069	0.774047
chr1	3990105	SNP	G	A	G/A	G/A	A/A	G/G	0.871795	0.123077	0.748718
chr1	3990649	SNP	C	T	C/C	C/T	T/T	C/C	1	0.09375	0.90625
chr1	3991316	SNP	A	C	A/C	A/C	C/C	A/A	0.906977	0.15	0.756977
chr1	3992796	SNP	C	T	C/T	C/T	T/T	C/C	0.866667	0.12	0.746667
chr1	3993826	SNP	G	C	G/C	G/C	C/C	G/G	0.848485	0.157895	0.69059
chr1	3996621	SNP	A	G	A/G	A/G	G/G	A/A	0.893617	0.178571	0.715046
chr1	3997229	SNP	G	C	G/C	G/C	C/C	G/G	0.833333	0.18	0.653333
chr1	3997561	SNP	G	C	G/C	G/C	C/C	G/G	0.906977	0.0980392	0.808938
chr1	3997984	SNP	T	G	T/G	T/G	G/G	T/T	0.857143	0.147059	0.710084
chr1	3998008	SNP	C	T	C/T	C/T	T/T	C/C	0.828571	0.219512	0.609059
chr1	3998552	SNP	A	G	A/A	A/G	G/G	A/A	1	0.245283	0.754717
chr1	3998557	SNP	G	C	G/G	G/C	C/C	G/G	1	0.25	0.75
chr1	3999495	SNP	G	A	G/G	G/A	A/A	G/G	1	0.0909091	0.909091
chr1	3999855	SNP	C	A	C/C	C/A	A/A	C/C	1	0.169492	0.830508
chr1	4000801	INDEL	CTTAAATCGGCTAAA	C	CTTAAATCGGCTAAA/C	CTTAAATCGGCTAAA/C	C/C	CTTAAATCGGCTAAA/CTTAAATCGGCTAAA	0.914894	0.24	0.674894
chr1	4001129	SNP	G	A	G/A	G/A	A/A	G/G	0.785714	0.210526	0.575188
chr1	4001676	SNP	A	G	A/G	A/G	G/G	A/A	0.906977	0.28	0.626977
chr1	4001844	SNP	T	C	T/T	T/C	C/C	T/T	1	0.1875	0.8125
chr1	4002215	SNP	C	A	C/A	C/A	A/A	C/C	0.868421	0.222222	0.646199
chr1	4002485	SNP	G	A	G/A	G/A	A/A	G/G	0.86	0.245283	0.614717
chr1	4002499	SNP	A	C	A/C	A/C	C/C	A/A	0.862745	0.26	0.602745
chr1	4002851	SNP	C	T	C/T	C/T	C/C	T/T	0.815789	0.131579	0.684211
chr1	4005022	INDEL	T	TCC	T/TCC	T/TCC	TCC/TCC	T/T	0.902439	0.193548	0.708891
chr1	4005157	INDEL	TCTGACCGGTCGC	T	TCTGACCGGTCGC/T	TCTGACCGGTCGC/T	T/T	TCTGACCGGTCGC/TCTGACCGGTCGC	0.909091	0.302326	0.606765
chr1	4006073	SNP	G	A	G/G	G/A	A/A	G/G	1	0.135593	0.864407
chr1	4006121	INDEL	AGCCCTATATATATATAGGTCGGGGAAGT	A	AGCCCTATATATATATAGGTCGGGGAAGT/A	AGCCCTATATATATATAGGTCGGGGAAGT/A	A/A	AGCCCTATATATATATAGGTCGGGGAAGT/AGCCCTATATATATATAGGTCGGGGAAGT	0.913043	0.192308	0.720736
chr1	4006201	SNP	C	A	C/A	C/A	A/A	C/C	0.871795	0.125	0.746795
chr1	4007368	SNP	A	G	A/G	A/G	G/G	A/A	0.868421	0.232558	0.635863
chr1	4008048	SNP	C	T	C/T	C/T	T/T	C/C	0.777778	0.132075	0.645702
chr1	4032174	SNP	C	T	C/T	C/T	C/C	T/T	0.878049	0.0980392	0.78001
chr1	4048250	SNP	C	T	C/T	C/C	C/C	T/T	0.847826	0	0.847826
chr1	4061011	SNP	G	A	G/A	G/G	G/G	A/A	0.884615	0	0.884615
chr1	4089431	SNP	G	T	G/T	G/G	G/G	T/T	0.906977	0	0.906977
chr1	4089559	INDEL	T	TA	T/TA	T/T	T/T	TA/TA	0.846154	0	0.846154
chr1	4107301	SNP	A	C	A/C	A/A	A/A	C/C	0.897436	0	0.897436
chr1	4111580	SNP	T	C	T/C	T/C	T/T	C/C	0.9	0.125	0.775
chr1	4111810	SNP	T	A	A/A	T/T	T/T	A/A	1	0	1
chr1	4137850	INDEL	GT	G	GT/G	GT/G	GT/GT	G/G	0.852941	0.142857	0.710084
chr1	4177103	SNP	T	G	T/G	T/G	T/T	G/G	0.882353	0.155556	0.726797
chr1	4195723	INDEL	T	TG	T/TG	T/TG	TG/TG	T/T	0.871795	0.173913	0.697882
chr1	4198463	SNP	G	A	G/A	G/A	G/G	A/A	0.852941	0.0943396	0.758602
chr1	4208474	INDEL	GA	G	GA/G	GA/GA	GA/GA	G/G	0.790698	0	0.790698
chr1	4208683	SNP	A	T	A/T	A/T	A/A	T/T	0.828571	0.0652174	0.763354
chr1	4208690	SNP	G	A	G/A	G/A	G/G	A/A	0.8125	0.102041	0.710459
chr1	4208810	SNP	A	G	A/G	A/G	A/A	G/G	0.854167	0.137255	0.716912
chr1	4208816	SNP	C	T	C/T	C/T	C/C	T/T	0.869565	0.16	0.709565
chr1	4208858	SNP	C	G	C/G	C/C	C/C	G/G	0.833333	0	0.833333
chr1	4209202	SNP	C	T	C/T	C/C	C/C	T/T	0.826087	0	0.826087
chr1	4209676	SNP	T	G	T/G	T/T	T/T	G/G	0.823529	0	0.823529
chr1	4209712	SNP	G	A	G/A	G/G	G/G	A/A	0.8	0	0.8
chr1	4211097	SNP	G	A	G/A	G/G	G/G	A/A	0.862069	0	0.862069
chr1	4211099	SNP	G	A	G/A	G/G	G/G	A/A	0.862069	0	0.862069
chr1	4211103	SNP	C	T	C/T	C/C	C/C	T/T	0.83871	0	0.83871
chr1	4211156	SNP	C	T	C/T	C/T	C/C	T/T	0.758621	0.111111	0.64751
chr1	4211173	INDEL	CGG	C	CGG/C	CGG/C	CGG/CGG	C/C	0.766667	0.117647	0.64902
chr1	4211177	INDEL	ACT	A	ACT/A	ACT/A	ACT/ACT	A/A	0.766667	0.121212	0.645455
chr1	4211191	SNP	G	A	G/A	G/A	G/G	A/A	0.709677	0.111111	0.598566
chr1	4211202	SNP	G	A	G/A	G/A	G/G	A/A	0.689655	0.135135	0.55452
chr1	4211269	SNP	G	A	G/A	G/G	G/G	A/A	0.742857	0	0.742857
chr1	4211409	SNP	G	A	G/A	G/A	G/G	A/A	0.847826	0.142857	0.704969
chr1	4211438	SNP	G	A	G/A	G/A	G/G	A/A	0.8	0.137255	0.662745
chr1	4211465	INDEL	CATTTAGTACCGGTCCGGGTTACCGACCGGT	C	CATTTAGTACCGGTCCGGGTTACCGACCGGT/C	CATTTAGTACCGGTCCGGGTTACCGACCGGT/C	CATTTAGTACCGGTCCGGGTTACCGACCGGT/CATTTAGTACCGGTCCGGGTTACCGACCGGT	C/C	0.733333	0.105263	0.62807
chr1	4211792	INDEL	T	TATGTTGATA	T/TATGTTGATA	T/TATGTTGATA	T/T	TATGTTGATA/TATGTTGATA	0.857143	0.116279	0.740864
chr1	4211939	SNP	T	A	T/A	T/A	T/T	A/A	0.8125	0.108696	0.703804
chr1	4211940	SNP	T	A	T/A	T/A	T/T	A/A	0.83871	0.119048	0.719662
chr1	4211941	SNP	A	T	A/T	A/T	T/T	A/A	0.83871	0.261905	0.576805
chr1	4212059	INDEL	TAA	T	TAA/T	TAA/TAA	TAA/TAA	T/T	0.904762	0	0.904762
chr1	4212311	INDEL	AG	A	AG/A	AG/AG	AG/AG	A/A	0.878049	0	0.878049
chr1	4212503	INDEL	TAA	T	TAA/T	TAA/T	TAA/TAA	T/T	0.9	0.103448	0.796552
chr1	4212517	SNP	A	C	A/C	A/C	A/A	C/C	0.826087	0.0882353	0.737852
chr1	4212544	SNP	C	G	C/G	C/G	C/C	G/G	0.826087	0.2	0.626087
chr1	4217285	INDEL	AT	A	A/A	AT/A	AT/AT	A/A	1	0.133333	0.866667
chr1	4217787	SNP	A	G	A/G	A/G	A/A	G/G	0.861111	0.183673	0.677438
chr1	4218306	SNP	C	T	C/T	C/T	C/C	T/T	0.875	0.14	0.735
chr1	4218352	SNP	A	G	A/G	A/G	A/A	G/G	0.9	0.12	0.78
chr1	4218581	INDEL	T	TG	T/TG	T/TG	T/T	TG/TG	0.842105	0.1	0.742105
chr1	4218627	SNP	T	C	T/C	T/C	T/T	C/C	0.868421	0.113208	0.755214
chr1	4218718	SNP	T	G	T/G	T/G	T/T	G/G	0.808511	0.102041	0.70647
chr1	4219415	INDEL	A	AT	A/AT	A/A	A/A	AT/AT	0.851064	0	0.851064
chr1	4221508	SNP	T	C	C/C	T/C	T/T	C/C	1	0.1	0.9
chr1	4222700	INDEL	GGCC	G	GGCC/G	GGCC/G	GGCC/GGCC	G/G	0.857143	0.09375	0.763393
chr1	4224891	SNP	A	T	A/T	A/T	A/A	T/T	0.848485	0.142857	0.705628
chr1	4224913	SNP	A	G	A/G	A/G	A/A	G/G	0.851852	0.131579	0.720273
chr1	4225091	SNP	T	C	T/C	T/C	T/T	C/C	0.804878	0.136364	0.668514
chr1	4226783	INDEL	GCTCCAA	G	GCTCCAA/G	GCTCCAA/G	GCTCCAA/GCTCCAA	G/G	0.844444	0.0909091	0.753535
chr1	4228475	SNP	T	C	T/C	T/C	T/T	C/C	0.826087	0.102041	0.724046
chr1	4228821	SNP	A	T	A/T	A/T	A/A	T/T	0.784314	0.115385	0.668929
chr1	4230072	INDEL	A	AC	A/AC	A/AC	A/A	AC/AC	0.9	0.116279	0.783721
chr1	4230085	SNP	T	C	T/C	T/C	T/T	C/C	0.862069	0.106383	0.755686
chr1	4230220	INDEL	TCCCCCTTGATCAATTTG	T	TCCCCCTTGATCAATTTG/T	TCCCCCTTGATCAATTTG/T	TCCCCCTTGATCAATTTG/TCCCCCTTGATCAATTTG	T/T	0.829268	0.128205	0.701063
chr1	4230401	SNP	T	C	T/C	T/C	T/T	C/C	0.694444	0.125	0.569444
chr1	4230403	SNP	T	C	T/C	T/C	C/C	T/T	0.74359	0.25	0.49359
chr1	4230530	SNP	A	G	A/G	A/G	A/A	G/G	0.851064	0.108696	0.742368
chr1	4230736	SNP	G	A	G/A	G/G	G/G	A/A	0.815789	0	0.815789
chr1	4231739	SNP	C	T	C/T	C/T	C/C	T/T	0.857143	0.104167	0.752976
chr1	4231781	INDEL	AT	A	A/A	AT/A	AT/AT	A/A	1	0.130435	0.869565
chr1	4232228	SNP	C	G	C/G	C/G	C/C	G/G	0.76087	0.14	0.62087
chr1	4232395	SNP	T	C	T/C	T/T	T/T	C/C	0.787879	0	0.787879
chr1	4232434	SNP	C	T	C/T	C/T	C/C	T/T	0.775	0.111111	0.663889
chr1	4232509	SNP	A	G	A/G	A/G	A/A	G/G	0.825	0.173913	0.651087
chr1	4232853	SNP	T	C	T/C	T/T	T/T	C/C	0.690476	0	0.690476
chr1	4232922	SNP	A	G	A/G	A/G	A/A	G/G	0.690476	0.127273	0.563203
chr1	4233391	SNP	C	T	C/C	C/T	T/T	C/C	1	0.190476	0.809524
chr1	4233395	SNP	C	T	C/C	C/T	T/T	C/C	1	0.2	0.8
chr1	4233584	SNP	A	T	T/T	A/A	A/A	T/T	1	0	1
chr1	4233699	SNP	T	C	C/C	T/T	T/T	C/C	1	0	1
chr1	4234012	SNP	C	G	C/G	C/C	C/C	G/G	0.897436	0	0.897436
chr1	4234433	SNP	A	G	A/G	A/G	A/A	G/G	0.895833	0.0909091	0.804924
chr1	4234643	SNP	T	C	T/C	T/C	T/T	C/C	0.840909	0.106061	0.734848
chr1	4234658	SNP	T	C	T/C	T/C	T/T	C/C	0.863636	0.105263	0.758373
chr1	4236146	SNP	A	G	A/G	A/G	A/A	G/G	0.783784	0.14	0.643784
chr1	4236164	INDEL	G	GCGCCGC	G/GCGCCGC	G/GCGCCGC	G/G	GCGCCGC/GCGCCGC	0.8	0.106383	0.693617
chr1	4236836	SNP	T	C	T/C	T/C	T/T	C/C	0.82	0.159091	0.660909
chr1	4236910	SNP	G	A	G/A	G/A	G/G	A/A	0.88	0.208333	0.671667
chr1	4237359	SNP	T	C	T/C	T/T	T/T	C/C	0.833333	0	0.833333
chr1	4239757	SNP	C	G	C/G	C/C	C/C	G/G	0.833333	0	0.833333
chr1	4239829	SNP	A	G	A/G	A/A	A/A	G/G	0.846154	0	0.846154
chr1	4240262	SNP	C	T	C/T	C/T	C/C	T/T	0.822222	0.190476	0.631746
chr1	4240267	SNP	C	T	C/T	C/T	C/C	T/T	0.809524	0.195122	0.614402
chr1	4240693	INDEL	TGTCGACGACATTGCCGGG	T	TGTCGACGACATTGCCGGG/T	TGTCGACGACATTGCCGGG/T	TGTCGACGACATTGCCGGG/TGTCGACGACATTGCCGGG	T/T	0.825	0.133333	0.691667
chr1	4241186	SNP	T	C	T/C	T/C	T/T	C/C	0.85	0.127273	0.722727
chr1	4241440	SNP	T	C	T/C	T/C	T/T	C/C	0.868421	0.0909091	0.777512
chr1	4241820	SNP	C	T	C/T	C/T	C/C	T/T	0.756757	0.134615	0.622141
chr1	4242174	INDEL	C	CA	C/CA	C/C	C/C	CA/CA	0.764706	0	0.764706
chr1	4242386	SNP	C	T	C/T	C/T	C/C	T/T	0.777778	0.119048	0.65873
chr1	4244098	INDEL	C	CAAA	C/CAAA	C/CAAA	C/C	CAAA/CAAA	0.814815	0.108108	0.706707
chr1	4244492	INDEL	GAGTTCTTT	G	GAGTTCTTT/G	GAGTTCTTT/GAGTTCTTT	GAGTTCTTT/GAGTTCTTT	G/G	0.775	0	0.775
chr1	4245220	SNP	G	C	G/C	G/C	G/G	C/C	0.883721	0.125	0.758721
chr1	4245985	SNP	C	T	C/T	C/T	C/C	T/T	0.804878	0.163265	0.641613
chr1	4246392	SNP	A	G	A/G	A/G	A/A	G/G	0.886364	0.102564	0.7838
chr1	4247424	INDEL	C	CTCTTCCTCT	C/CTCTTCCTCT	C/CTCTTCCTCT	C/C	CTCTTCCTCT/CTCTTCCTCT	0.882353	0.1	0.782353
chr1	4247520	SNP	C	T	C/T	C/C	C/C	T/T	0.87037	0	0.87037
chr1	4247667	SNP	A	T	A/T	A/A	A/A	T/T	0.890909	0	0.890909
chr1	4247860	SNP	T	C	T/C	T/C	T/T	C/C	0.927273	0.135135	0.792138
chr1	4247995	SNP	T	C	T/C	T/C	T/T	C/C	0.866667	0.194444	0.672222
chr1	4248045	SNP	C	T	C/T	C/T	C/C	T/T	0.9	0.119048	0.780952
chr1	4248059	SNP	C	T	C/T	C/T	C/C	T/T	0.902439	0.125	0.777439
chr1	4248088	SNP	C	T	C/T	C/T	C/C	T/T	0.9	0.0789474	0.821053
chr1	4248103	SNP	A	G	A/G	A/A	A/A	G/G	0.906977	0	0.906977
chr1	4248185	SNP	C	T	T/T	C/C	C/C	T/T	1	0	1
chr1	4248219	INDEL	AAAATTTTTTGG	A	AAAATTTTTTGG/A	AAAATTTTTTGG/AAAATTTTTTGG	AAAATTTTTTGG/AAAATTTTTTGG	A/A	0.902439	0	0.902439
chr1	4248292	SNP	G	T	G/T	G/G	G/G	T/T	0.9	0	0.9
chr1	4248643	SNP	G	A	G/A	G/A	G/G	A/A	0.805556	0.150943	0.654612
chr1	4248904	INDEL	AGG	A	AGG/A	AGG/A	AGG/AGG	A/A	0.822222	0.128205	0.694017
chr1	4249154	SNP	A	C	A/C	A/A	A/A	C/C	0.844444	0	0.844444
chr1	4249169	SNP	G	A	G/A	G/G	G/G	A/A	0.813953	0	0.813953
chr1	4249498	SNP	C	T	C/T	C/C	C/C	T/T	0.790698	0	0.790698
chr1	4249645	SNP	C	T	C/T	C/C	C/C	T/T	0.744186	0	0.744186
chr1	4249938	INDEL	GGAGGACGCGGTTGTTACAAACATAGACGACTGA	G	GGAGGACGCGGTTGTTACAAACATAGACGACTGA/G	GGAGGACGCGGTTGTTACAAACATAGACGACTGA/G	G/G	GGAGGACGCGGTTGTTACAAACATAGACGACTGA/GGAGGACGCGGTTGTTACAAACATAGACGACTGA	0.815789	0.12766	0.68813
chr1	4250095	SNP	A	G	A/G	A/G	A/A	G/G	0.883721	0.22	0.663721
chr1	4250495	SNP	G	A	G/A	G/A	G/G	A/A	0.886364	0.117647	0.768717
chr1	4250563	SNP	A	G	A/G	A/G	A/A	G/G	0.895833	0.0983607	0.797473
chr1	4250665	SNP	T	A	T/A	T/T	T/T	A/A	0.903846	0	0.903846
chr1	4250666	SNP	G	A	G/A	G/G	G/G	A/A	0.903846	0	0.903846
chr1	4250680	SNP	C	G	C/G	C/C	C/C	G/G	0.903846	0	0.903846
chr1	4250735	SNP	T	C	T/C	T/C	T/T	C/C	0.875	0.09375	0.78125
chr1	4250813	SNP	T	C	T/C	T/C	T/T	C/C	0.864865	0.125	0.739865
chr1	4250864	SNP	A	G	A/G	A/G	A/A	G/G	0.9	0.12766	0.77234
chr1	4250927	INDEL	GT	G	G/G	GT/G	GT/GT	G/G	1	0.152542	0.847458
chr1	4251121	SNP	T	C	T/C	T/T	T/T	C/C	0.809524	0	0.809524
chr1	4251165	SNP	A	G	A/G	A/G	A/A	G/G	0.868421	0.121212	0.747209
chr1	4251203	SNP	A	G	A/G	A/G	A/A	G/G	0.805556	0.130435	0.675121
chr1	4251288	SNP	G	T	G/T	G/T	G/G	T/T	0.871795	0.125	0.746795
chr1	4251428	SNP	A	G	A/G	A/A	A/A	G/G	0.808511	0	0.808511
chr1	4251449	SNP	C	T	C/T	C/C	C/C	T/T	0.8	0	0.8
chr1	4251495	INDEL	TC	T	TC/T	TC/TC	TC/TC	T/T	0.765957	0	0.765957
chr1	4251551	SNP	C	T	C/T	C/T	C/C	T/T	0.777778	0.0930233	0.684755
chr1	4251578	SNP	A	G	A/G	A/A	A/A	G/G	0.75	0	0.75
chr1	4251664	SNP	G	A	G/A	G/G	G/G	A/A	0.833333	0	0.833333
chr1	4251669	SNP	A	G	A/G	A/A	A/A	G/G	0.833333	0	0.833333
chr1	4251743	SNP	T	C	T/C	T/T	T/T	C/C	0.833333	0	0.833333
chr1	4251793	SNP	T	C	T/C	T/T	T/T	C/C	0.8	0	0.8
chr1	4251838	SNP	C	T	C/T	C/C	C/C	T/T	0.813953	0	0.813953
chr1	4251854	SNP	T	C	T/C	T/T	T/T	C/C	0.822222	0	0.822222
chr1	4251884	INDEL	GAGGGGTTTTGTTGCT	G	GAGGGGTTTTGTTGCT/G	GAGGGGTTTTGTTGCT/GAGGGGTTTTGTTGCT	GAGGGGTTTTGTTGCT/GAGGGGTTTTGTTGCT	G/G	0.837209	0	0.837209
chr1	4252020	SNP	A	G	A/G	A/G	A/A	G/G	0.809524	0.0930233	0.716501
chr1	4252150	SNP	T	G	T/G	T/G	T/T	G/G	0.901961	0.108696	0.793265
chr1	4252793	INDEL	AT	A	AT/A	AT/AT	AT/AT	A/A	0.731707	0	0.731707
chr1	4253059	SNP	G	A	G/A	G/G	G/G	A/A	0.857143	0	0.857143
chr1	4256180	SNP	T	C	T/C	T/T	T/T	C/C	0.88	0	0.88
chr1	4256415	INDEL	G	GT	G/GT	G/GT	G/G	GT/GT	0.809524	0.21875	0.590774
chr1	4256934	SNP	G	A	G/A	G/A	G/G	A/A	0.851064	0.137255	0.713809
chr1	4260487	SNP	C	T	C/T	C/T	C/C	T/T	0.875	0.138889	0.736111
chr1	4261765	SNP	T	G	T/G	T/G	T/T	G/G	0.818182	0.103448	0.714734
chr1	4261766	SNP	T	G	T/G	T/G	T/T	G/G	0.813953	0.101695	0.712259
chr1	4265807	SNP	A	G	A/G	A/A	A/A	G/G	0.810811	0	0.810811
chr1	4266088	INDEL	TTTTCAGAATTCTCTATATTCCGTACTAAATCTTCTAGCCATTTTGGCAGTGATGAA	T	TTTTCAGAATTCTCTATATTCCGTACTAAATCTTCTAGCCATTTTGGCAGTGATGAA/T	TTTTCAGAATTCTCTATATTCCGTACTAAATCTTCTAGCCATTTTGGCAGTGATGAA/TTTTCAGAATTCTCTATATTCCGTACTAAATCTTCTAGCCATTTTGGCAGTGATGAA	TTTTCAGAATTCTCTATATTCCGTACTAAATCTTCTAGCCATTTTGGCAGTGATGAA/TTTTCAGAATTCTCTATATTCCGTACTAAATCTTCTAGCCATTTTGGCAGTGATGAA	T/T	0.617647	0	0.617647
chr1	4268845	SNP	C	G	C/G	C/G	C/C	G/G	0.888889	0.0980392	0.79085
chr1	4271289	SNP	T	G	T/G	T/T	T/T	G/G	0.853659	0	0.853659
chr1	4272085	SNP	C	G	C/G	C/G	C/C	G/G	0.829268	0.153846	0.675422
chr1	4272370	SNP	G	T	G/T	G/T	G/G	T/T	0.882353	0.115385	0.766968
chr1	4272982	SNP	A	G	A/G	A/A	A/A	G/G	0.769231	0	0.769231
chr1	4273328	SNP	A	T	A/T	A/T	A/A	T/T	0.847458	0.116667	0.730791
chr1	4277249	INDEL	C	CT	C/CT	C/C	C/C	CT/CT	0.857143	0	0.857143
chr1	4277896	SNP	C	T	C/T	C/T	C/C	T/T	0.875	0.189655	0.685345
chr1	4277964	SNP	A	G	A/G	A/G	A/A	G/G	0.84375	0.222222	0.621528
chr1	4278989	SNP	A	G	A/G	A/G	G/G	A/A	0.884615	0.190476	0.694139
chr1	4279070	SNP	A	G	A/G	A/G	A/A	G/G	0.884615	0.155556	0.72906
chr1	4279167	INDEL	G	GA	G/GA	G/GA	G/G	GA/GA	0.828571	0.159091	0.669481
chr1	4279381	SNP	A	T	A/T	A/A	A/A	T/T	0.852941	0	0.852941
chr1	4279558	SNP	C	G	C/G	C/C	C/C	G/G	0.848485	0	0.848485
chr1	4279617	SNP	T	C	T/C	T/C	C/C	T/T	0.85	0.24	0.61
chr1	4280409	INDEL	C	CA	C/CA	C/CA	CA/CA	C/C	0.815789	0.235294	0.580495
chr1	4280688	SNP	T	C	T/C	T/C	T/T	C/C	0.853659	0.18	0.673659
chr1	4280727	SNP	C	T	C/T	C/T	C/C	T/T	0.888889	0.116279	0.77261
chr1	4280825	SNP	A	C	A/C	A/A	A/A	C/C	0.857143	0	0.857143
chr1	4281727	SNP	A	C	A/C	A/C	A/A	C/C	0.844444	0.173913	0.670531
chr1	4282267	SNP	A	G	A/G	A/G	A/A	G/G	0.886792	0.181818	0.704974
chr1	4282306	SNP	G	T	G/T	G/T	G/G	T/T	0.907407	0.12766	0.779748
chr1	4282668	SNP	C	A	C/A	C/C	C/C	A/A	0.866667	0	0.866667
chr1	4283049	SNP	A	G	A/G	A/A	A/A	G/G	0.875	0	0.875
chr1	4283061	SNP	A	G	A/G	A/A	A/A	G/G	0.877551	0	0.877551
chr1	4283155	SNP	G	A	G/A	G/G	G/G	A/A	0.8	0	0.8
chr1	4283249	SNP	A	G	A/G	A/G	A/A	G/G	0.792453	0.122449	0.670004
chr1	4283255	SNP	G	A	G/A	G/A	G/G	A/A	0.788462	0.12766	0.660802
chr1	4283335	SNP	A	G	A/G	A/G	A/A	G/G	0.881356	0.181818	0.699538
chr1	4283359	SNP	G	A	G/A	G/A	G/G	A/A	0.913793	0.196078	0.717715
chr1	4283702	SNP	C	T	C/T	C/C	C/C	T/T	0.829787	0	0.829787
chr1	4283729	SNP	C	G	C/G	C/G	C/C	G/G	0.847826	0.1	0.747826
chr1	4284351	INDEL	CTTGAGTTCT	C	CTTGAGTTCT/C	CTTGAGTTCT/CTTGAGTTCT	CTTGAGTTCT/CTTGAGTTCT	C/C	0.794872	0	0.794872
chr1	4286635	INDEL	C	CA	C/CA	C/C	C/C	CA/CA	0.757576	0	0.757576
chr1	4286807	SNP	G	C	G/C	G/G	G/G	C/C	0.862069	0	0.862069
chr1	4286897	SNP	G	C	G/C	G/G	G/G	C/C	0.837838	0	0.837838
chr1	4286906	SNP	C	T	C/T	C/T	C/C	T/T	0.842105	0.08	0.762105
chr1	4286919	INDEL	CT	C	CT/C	CT/C	CT/CT	C/C	0.842105	0.0769231	0.765182
chr1	4301462	SNP	C	T	C/T	C/C	C/C	T/T	0.68	0	0.68
chr1	4301686	SNP	T	G	T/G	T/G	T/T	G/G	0.888889	0.130435	0.758454
chr1	4304211	SNP	G	A	G/A	G/G	G/G	A/A	0.857143	0	0.857143
chr1	4306892	INDEL	GT	G	GT/G	GT/G	G/G	GT/GT	0.787879	0.2	0.587879
chr1	4313524	INDEL	C	CT	C/CT	C/CT	C/C	CT/CT	0.815789	0.131579	0.684211
chr1	4315048	SNP	A	T	A/T	A/A	A/A	T/T	0.78125	0	0.78125
chr1	4318119	SNP	A	C	A/C	A/A	A/A	C/C	0.891304	0	0.891304
chr1	4327904	SNP	G	A	G/A	G/A	G/G	A/A	0.833333	0.0793651	0.753968
chr1	4329765	INDEL	C	CA	C/CA	C/C	C/C	CA/CA	0.789474	0	0.789474
chr1	4348348	SNP	G	A	A/A	G/A	G/G	A/A	1	0.157895	0.842105
chr1	4352397	SNP	G	A	G/A	G/G	G/G	A/A	0.769231	0	0.769231
chr1	4355841	SNP	G	C	G/C	G/C	C/C	G/G	0.756098	0.211538	0.544559
chr1	4361217	SNP	C	A	C/A	C/A	A/A	C/C	0.833333	0.175439	0.657895
chr1	4361867	INDEL	G	GT	G/GT	G/GT	GT/GT	G/G	0.764706	0.257143	0.507563
chr1	4361877	INDEL	T	TA	T/TA	T/T	T/T	TA/TA	0.685714	0	0.685714
chr1	4366640	SNP	A	G	A/G	A/G	A/A	G/G	0.74359	0.102041	0.641549
chr1	4374049	INDEL	A	AG	A/AG	A/A	A/A	AG/AG	0.8	0	0.8
chr1	4396849	SNP	C	T	C/T	C/C	C/C	T/T	0.862745	0	0.862745
chr1	4397377	SNP	G	A	G/A	G/A	A/A	G/G	0.87234	0.22449	0.647851
chr1	4405257	INDEL	C	CT	C/C	C/CT	CT/CT	C/C	1	0.27027	0.72973
chr1	4409944	SNP	C	T	C/T	C/T	T/T	C/C	0.868421	0.156863	0.711558
chr1	4422422	SNP	C	T	C/T	C/T	T/T	C/C	0.744186	0.152542	0.591644
chr1	4422828	SNP	G	A	G/A	G/G	G/G	A/A	0.837209	0	0.837209
chr1	4424936	SNP	T	G	T/T	T/G	G/G	T/T	1	0.238095	0.761905
chr1	4428637	SNP	A	G	A/G	A/G	A/A	G/G	0.827586	0.12766	0.699927
chr1	4456539	SNP	C	G	C/G	C/C	C/C	G/G	0.853659	0	0.853659
chr1	4456640	SNP	C	G	C/G	C/G	C/C	G/G	0.837209	0.0925926	0.744617
chr1	4457003	SNP	G	A	G/A	G/G	G/G	A/A	0.714286	0	0.714286
chr1	4458266	SNP	C	A	C/A	C/A	C/C	A/A	0.8	0.181818	0.618182
chr1	4458829	SNP	T	A	T/A	T/A	A/A	T/T	0.883721	0.244898	0.638823
chr1	4463900	SNP	C	T	C/T	C/T	T/T	C/C	0.833333	0.2	0.633333
chr1	4482671	SNP	C	T	C/T	C/T	C/C	T/T	0.897436	0.212121	0.685315
chr1	4495002	SNP	C	T	C/T	C/T	C/C	T/T	0.8	0.142857	0.657143
chr1	4502149	SNP	G	A	G/A	G/G	G/G	A/A	0.727273	0	0.727273
chr1	4505464	INDEL	AACACACACACACACAC	A	AACACACACACACACAC/AACACACACACACACAC	AACACACACACACACAC/A	A/A	AACACACACACACACAC/AACACACACACACACAC	1	0.375	0.625
chr1	4511685	SNP	A	G	A/G	A/G	G/G	A/A	0.878049	0.25641	0.621639
chr1	4519254	SNP	G	A	G/A	G/G	G/G	A/A	0.852459	0	0.852459
chr1	4532490	SNP	C	T	C/T	C/T	C/C	T/T	0.906977	0.0769231	0.830054
chr1	4534026	SNP	T	A	T/A	T/A	A/A	T/T	0.829787	0.214286	0.615502
chr1	4537001	INDEL	AT	A	AT/A	AT/A	A/A	AT/AT	0.764706	0.175	0.589706
chr1	4542192	SNP	T	G	T/G	T/G	G/G	T/T	0.892857	0.233333	0.659524
chr1	4549003	INDEL	G	GGGTGTTTATGCAGCGCCAATAAT	G/GGGTGTTTATGCAGCGCCAATAAT	G/GGGTGTTTATGCAGCGCCAATAAT	GGGTGTTTATGCAGCGCCAATAAT/GGGTGTTTATGCAGCGCCAATAAT	G/G	0.85	0.215686	0.634314
chr1	4549198	SNP	G	A	G/A	G/A	A/A	G/G	0.805556	0.169231	0.636325
chr1	4554185	SNP	G	A	G/A	G/A	A/A	G/G	0.829268	0.22449	0.604778
chr1	4554652	SNP	A	C	A/C	A/C	C/C	A/A	0.75	0.171429	0.578571
chr1	4554712	INDEL	T	TCCGC	T/TCCGC	T/TCCGC	T/T	TCCGC/TCCGC	0.642857	0.0952381	0.547619
chr1	4555002	INDEL	C	CTT	C/C	C/CTT	CTT/CTT	C/C	1	0.265306	0.734694
chr1	4555013	SNP	A	T	A/A	A/T	T/T	A/A	1	0.25	0.75
chr1	4556288	SNP	A	G	A/G	A/G	G/G	A/A	0.853659	0.175	0.678659
chr1	4569388	SNP	C	T	C/T	C/T	T/T	C/C	0.772727	0.238095	0.534632
chr1	4584502	SNP	G	A	G/G	G/A	A/A	G/G	1	0.264706	0.735294
chr1	4586142	SNP	A	G	A/G	A/G	G/G	A/A	0.676471	0.333333	0.343137
chr1	4588658	INDEL	T	TTTTGA	T/TTTTGA	T/TTTTGA	T/T	TTTTGA/TTTTGA	0.896552	0.147541	0.749011
chr1	4589644	SNP	G	A	G/A	G/A	A/A	G/G	0.75	0.207547	0.542453
chr1	4595083	SNP	C	T	C/T	C/C	C/C	T/T	0.806452	0	0.806452
chr1	4603343	INDEL	CA	C	CA/C	C/C	C/C	CA/CA	0.75	0	0.75
chr1	4605180	SNP	G	A	G/A	G/G	G/G	A/A	0.785714	0	0.785714
chr1	4612295	SNP	A	G	A/G	A/G	G/G	A/A	0.8125	0.133333	0.679167
chr1	4624980	SNP	C	T	C/T	C/T	C/C	T/T	0.794872	0.0952381	0.699634
chr1	4633601	SNP	T	C	T/C	T/C	T/T	C/C	0.7	0.136364	0.563636
chr1	4634713	SNP	G	A	G/A	G/G	G/G	A/A	0.818182	0	0.818182
chr1	4634795	SNP	G	C	G/C	G/C	C/C	G/G	0.745098	0.203704	0.541394
chr1	4635504	SNP	C	T	C/T	C/T	C/C	T/T	0.765957	0.103448	0.662509
chr1	4637293	SNP	C	T	C/T	C/T	C/C	T/T	0.711538	0.15873	0.552808
chr1	4637464	SNP	T	C	T/C	T/C	T/T	C/C	0.809524	0.218182	0.591342
chr1	4638251	SNP	A	G	A/G	A/G	A/A	G/G	0.773585	0.333333	0.440252
chr1	4638539	SNP	A	G	A/G	A/G	G/G	A/A	0.805556	0.27027	0.535285
chr1	4638561	SNP	C	T	C/T	C/T	C/C	T/T	0.868421	0.111111	0.75731
chr1	4639036	SNP	G	T	G/T	G/T	T/T	G/G	0.769231	0.203125	0.566106
chr1	4639897	INDEL	CT	C	CT/C	CT/C	C/C	CT/CT	0.686275	0.241379	0.444895
chr1	4639915	SNP	A	C	A/C	A/C	C/C	A/A	0.723404	0.267857	0.455547
chr1	4640459	SNP	C	T	C/T	C/T	T/T	C/C	0.870968	0.169811	0.701156
chr1	4640682	SNP	A	G	A/G	A/G	G/G	A/A	0.769231	0.375	0.394231
chr1	4640689	SNP	C	G	C/G	C/G	G/G	C/C	0.775	0.354167	0.420833
chr1	4643063	SNP	A	G	G/G	A/G	A/A	G/G	1	0.205128	0.794872
chr1	4647165	SNP	T	C	T/C	T/C	T/T	C/C	0.851852	0.218182	0.63367
chr1	4649102	SNP	A	C	A/C	A/C	A/A	C/C	0.75	0.2	0.55
chr1	4649109	SNP	C	T	C/T	C/T	C/C	T/T	0.756098	0.207547	0.54855
chr1	4649394	SNP	A	G	A/G	A/G	A/A	G/G	0.8	0.0909091	0.709091
chr1	4649458	SNP	G	A	G/A	G/G	G/G	A/A	0.769231	0	0.769231
chr1	4650671	SNP	T	C	T/C	T/C	T/T	C/C	0.594595	0.16129	0.433304
chr1	4650798	SNP	T	C	T/C	T/C	T/T	C/C	0.673913	0.205128	0.468785
chr1	4652154	SNP	C	A	C/A	C/A	A/A	C/C	0.839286	0.25	0.589286
chr1	4652217	INDEL	CT	C	CT/C	CT/C	CT/CT	C/C	0.8	0.142857	0.657143
chr1	4652633	SNP	T	C	T/C	T/C	T/T	C/C	0.744681	0.333333	0.411348
chr1	4654743	SNP	G	A	G/A	G/A	G/G	A/A	0.675676	0.36	0.315676
chr1	4656230	SNP	G	T	G/T	G/T	G/G	T/T	0.765957	0.19403	0.571928
chr1	4656535	SNP	C	T	C/T	C/T	C/C	T/T	0.888889	0.195652	0.693237
chr1	4657200	SNP	G	A	G/A	G/A	G/G	A/A	0.90625	0.106383	0.799867
chr1	4659064	SNP	C	T	C/T	C/C	C/C	T/T	0.880952	0	0.880952
chr1	4659573	SNP	C	T	C/T	C/C	C/C	T/T	0.686275	0	0.686275
chr1	4660107	SNP	A	G	A/G	A/G	G/G	A/A	0.675	0.216216	0.458784
chr1	4660476	SNP	C	T	C/T	C/C	C/C	T/T	0.774194	0	0.774194
chr1	4660789	INDEL	G	GAA	G/GAA	G/GAA	GAA/GAA	G/G	0.824561	0.176471	0.648091
chr1	4661276	SNP	C	T	C/T	C/T	C/C	T/T	0.875	0.129032	0.745968
chr1	4662917	SNP	A	T	A/T	A/T	A/A	T/T	0.868421	0.116667	0.751754
chr1	4668956	INDEL	C	CT	C/CT	C/CT	C/C	CT/CT	0.837838	0.170732	0.667106
chr1	4668963	INDEL	T	TA	T/TA	T/TA	TA/TA	T/T	0.888889	0.170732	0.718157
chr1	4671944	SNP	A	T	A/T	A/T	A/A	T/T	0.657895	0.146341	0.511553
chr1	4674327	SNP	G	A	G/A	G/A	G/G	A/A	0.76	0.163265	0.596735
chr1	4674499	SNP	G	C	G/C	G/C	G/G	C/C	0.78125	0.175439	0.605811
chr1	4683798	SNP	G	A	G/A	G/G	G/G	A/A	0.774194	0	0.774194
chr1	4689738	SNP	A	G	A/G	A/G	G/G	A/A	0.878049	0.0961538	0.781895
chr1	4700148	INDEL	GC	G	GC/G	GC/G	GC/GC	G/G	0.784314	0.12963	0.654684
chr1	4700566	SNP	T	C	T/C	T/C	T/T	C/C	0.909091	0.142857	0.766234
chr1	4700597	SNP	A	G	A/G	A/A	A/A	G/G	0.916667	0	0.916667
chr1	4700687	SNP	A	G	A/G	A/A	A/A	G/G	0.88	0	0.88
chr1	4708204	SNP	G	A	G/A	G/A	G/G	A/A	0.829787	0.108696	0.721092
chr1	4712924	SNP	A	G	A/G	A/G	A/A	G/G	0.777778	0.14	0.637778
chr1	4712938	SNP	G	A	G/A	G/A	A/A	G/G	0.777778	0.22	0.557778
chr1	4724534	SNP	G	A	G/A	G/A	G/G	A/A	0.75	0.136364	0.613636
chr1	4728330	SNP	G	A	G/A	G/A	G/G	A/A	0.836735	0.142857	0.693878
chr1	4736734	SNP	A	T	A/T	A/A	A/A	T/T	0.729167	0	0.729167
chr1	4745151	SNP	T	C	T/C	T/C	T/T	C/C	0.84375	0.115385	0.728365
chr1	4747380	INDEL	AC	A	A/A	AC/AC	AC/AC	A/A	1	0	1
chr1	4747392	SNP	A	C	A/A	A/C	C/C	A/A	1	0.375	0.625
chr1	4758809	INDEL	G	GA	G/GA	G/GA	G/G	GA/GA	0.809524	0.116279	0.693245
chr1	4768016	SNP	G	A	G/A	G/A	G/G	A/A	0.690476	0.111111	0.579365
chr1	4777531	SNP	G	T	G/T	G/T	T/T	G/G	0.818182	0.207547	0.610635
chr1	4779383	INDEL	T	TGGAACAG	T/TGGAACAG	T/TGGAACAG	T/T	TGGAACAG/TGGAACAG	0.826923	0.106383	0.72054
chr1	4789981	INDEL	C	CTGGGCGTGGATT	C/CTGGGCGTGGATT	C/C	C/C	CTGGGCGTGGATT/CTGGGCGTGGATT	0.846154	0	0.846154
chr1	4792906	SNP	C	T	C/T	C/T	T/T	C/C	0.818182	0.229167	0.589015
chr1	4810026	SNP	A	T	A/T	A/T	A/A	T/T	0.8	0.173077	0.626923
chr1	4820270	SNP	A	G	A/G	A/A	A/A	G/G	0.625	0	0.625
chr1	4821336	SNP	T	C	T/C	T/T	T/T	C/C	0.692308	0	0.692308
chr1	4821356	INDEL	CAA	C	CAA/C	CAA/CAA	CAA/CAA	C/C	0.682927	0	0.682927
chr1	4826100	SNP	T	C	T/C	T/T	T/T	C/C	0.766667	0	0.766667
chr1	4826115	SNP	G	A	G/A	G/G	G/G	A/A	0.764706	0	0.764706
chr1	4826788	SNP	C	T	C/T	C/T	C/C	T/T	0.769231	0.152174	0.617057
chr1	4826938	INDEL	G	GC	G/GC	G/GC	G/G	GC/GC	0.606061	0.108696	0.497365
chr1	4826984	SNP	T	C	T/C	T/T	T/T	C/C	0.65	0	0.65
chr1	4828402	SNP	C	G	C/G	C/C	C/C	G/G	0.704545	0	0.704545
chr1	4828614	SNP	A	G	A/G	A/G	A/A	G/G	0.76	0.117647	0.642353
chr1	4828628	SNP	A	G	A/G	A/G	A/A	G/G	0.795918	0.1	0.695918
chr1	4828740	SNP	C	A	C/A	C/A	C/C	A/A	0.641026	0.132075	0.50895
chr1	4828951	SNP	C	T	C/T	C/C	C/C	T/T	0.794872	0	0.794872
chr1	4829002	SNP	G	T	G/T	G/T	G/G	T/T	0.756098	0.111111	0.644986
chr1	4829016	SNP	C	A	C/A	C/A	C/C	A/A	0.780488	0.0789474	0.70154
chr1	4829068	SNP	A	G	A/G	A/G	A/A	G/G	0.75	0.0952381	0.654762
chr1	4829073	SNP	A	G	A/G	A/G	A/A	G/G	0.738095	0.0952381	0.642857
chr1	4829135	SNP	C	T	C/T	C/C	C/C	T/T	0.702128	0	0.702128
chr1	4829260	SNP	G	A	G/A	G/A	G/G	A/A	0.85	0.108108	0.741892
chr1	4829279	SNP	G	A	G/A	G/A	G/G	A/A	0.833333	0.0833333	0.75
chr1	4829316	INDEL	CG	C	CG/C	CG/C	CG/CG	C/C	0.846154	0.111111	0.735043
chr1	4829439	SNP	T	C	T/C	T/C	T/T	C/C	0.72093	0.112903	0.608027
chr1	4829549	SNP	G	A	G/A	G/A	G/G	A/A	0.7	0.194444	0.505556
chr1	4829964	SNP	G	A	G/A	G/A	G/G	A/A	0.775	0.184211	0.590789
chr1	4830815	SNP	T	G	T/G	T/G	T/T	G/G	0.757576	0.0909091	0.666667
chr1	4831172	SNP	A	G	A/G	A/A	A/A	G/G	0.707317	0	0.707317
chr1	4831336	INDEL	A	AT	A/AT	A/A	A/A	AT/AT	0.695652	0	0.695652
chr1	4831553	SNP	G	T	G/T	G/T	G/G	T/T	0.727273	0.15625	0.571023
chr1	4831596	SNP	C	G	C/G	C/G	C/C	G/G	0.790698	0.171429	0.619269
chr1	4831598	SNP	T	G	T/G	T/G	T/T	G/G	0.790698	0.166667	0.624031
chr1	4831767	SNP	A	G	A/G	A/G	A/A	G/G	0.6	0.181818	0.418182
chr1	4831770	INDEL	TG	T	TG/T	TG/T	TG/TG	T/T	0.612903	0.163636	0.449267
chr1	4831838	SNP	C	G	C/G	C/G	C/C	G/G	0.7	0.147541	0.552459
chr1	4832183	SNP	C	A	C/A	C/C	C/C	A/A	0.756757	0	0.756757
chr1	4832316	SNP	T	C	T/C	T/C	T/T	C/C	0.8	0.0983607	0.701639
chr1	4833051	SNP	G	A	G/A	G/A	G/G	A/A	0.882353	0.121212	0.761141
chr1	4833052	SNP	C	A	C/A	C/A	C/C	A/A	0.882353	0.119403	0.76295
chr1	4833053	SNP	C	A	C/A	C/A	C/C	A/A	0.882353	0.119403	0.76295
chr1	4833882	SNP	C	A	C/A	C/A	C/C	A/A	0.738095	0.12069	0.617406
chr1	4834333	SNP	C	A	C/A	C/C	C/C	A/A	0.704545	0	0.704545
chr1	4834373	SNP	A	C	A/C	A/A	A/A	C/C	0.688889	0	0.688889
chr1	4834694	SNP	T	C	T/C	T/C	T/T	C/C	0.769231	0.105263	0.663968
chr1	4835057	SNP	G	A	G/A	G/A	G/G	A/A	0.756098	0.108108	0.647989
chr1	4835206	INDEL	AG	A	AG/A	AG/A	AG/AG	A/A	0.823529	0.142857	0.680672
chr1	4835210	SNP	T	C	T/C	T/C	T/T	C/C	0.833333	0.138889	0.694444
chr1	4835415	INDEL	CT	C	CT/C	CT/C	CT/CT	C/C	0.901961	0.145455	0.756506
chr1	4835584	SNP	T	C	T/C	T/C	T/T	C/C	0.82	0.0952381	0.724762
chr1	4835701	SNP	T	C	T/C	T/T	T/T	C/C	0.772727	0	0.772727
chr1	4835724	SNP	C	T	C/T	C/C	C/C	T/T	0.75	0	0.75
chr1	4835790	SNP	A	T	A/T	A/A	A/A	T/T	0.75	0	0.75
chr1	4835943	INDEL	G	GA	G/GA	G/G	G/G	GA/GA	0.722222	0	0.722222
chr1	4835970	SNP	G	T	G/T	G/G	G/G	T/T	0.742857	0	0.742857
chr1	4835976	SNP	G	A	G/A	G/A	G/G	A/A	0.733333	0.075	0.658333
chr1	4835982	SNP	T	G	T/G	T/G	T/T	G/G	0.709677	0.0769231	0.632754
chr1	4836013	SNP	C	T	C/T	C/T	C/C	T/T	0.69697	0.104167	0.592803
chr1	4836057	SNP	C	T	C/T	C/C	C/C	T/T	0.787879	0	0.787879
chr1	4836116	SNP	G	A	G/A	G/G	G/G	A/A	0.764706	0	0.764706
chr1	4836146	SNP	C	T	C/T	C/C	C/C	T/T	0.78125	0	0.78125
chr1	4836203	SNP	C	T	C/T	C/T	C/C	T/T	0.793103	0.115385	0.677719
chr1	4836237	SNP	C	G	C/G	C/C	C/C	G/G	0.73913	0	0.73913
chr1	4836259	SNP	C	T	C/T	C/T	T/T	C/C	0.76	0.226415	0.533585
chr1	4836261	SNP	G	A	G/A	G/A	G/G	A/A	0.76	0.0769231	0.683077
chr1	4836271	SNP	C	T	C/T	C/T	C/C	T/T	0.777778	0.0816327	0.696145
chr1	4836455	SNP	G	A	G/A	G/A	G/G	A/A	0.785714	0.104167	0.681548
chr1	4836460	SNP	G	A	G/A	G/A	G/G	A/A	0.777778	0.102041	0.675737
chr1	4836469	SNP	C	T	C/T	C/T	C/C	T/T	0.75	0.122449	0.627551
chr1	4836472	SNP	C	A	C/A	C/A	C/C	A/A	0.782609	0.132075	0.650533
chr1	4836478	SNP	C	T	C/T	C/T	C/C	T/T	0.782609	0.12963	0.652979
chr1	4836517	SNP	G	C	G/C	G/C	G/G	C/C	0.76	0.115385	0.644615
chr1	4836524	SNP	A	T	A/T	A/T	A/A	T/T	0.75	0.115385	0.634615
chr1	4836560	SNP	T	C	T/C	T/C	T/T	C/C	0.857143	0.127273	0.72987
chr1	4836573	SNP	A	G	A/G	A/G	A/A	G/G	0.875	0.127273	0.747727
chr1	4836600	INDEL	T	TAAACATCTAC	T/TAAACATCTAC	T/TAAACATCTAC	T/T	TAAACATCTAC/TAAACATCTAC	0.909091	0.148148	0.760943
chr1	4836677	SNP	T	C	T/C	T/C	T/T	C/C	0.807692	0.101695	0.705997
chr1	4836688	SNP	C	T	C/T	C/T	C/C	T/T	0.821429	0.1	0.721429
chr1	4836704	SNP	C	T	C/T	C/T	C/C	T/T	0.8	0.0967742	0.703226
chr1	4836711	SNP	T	C	T/C	T/C	T/T	C/C	0.8	0.0793651	0.720635
chr1	4836722	SNP	G	A	G/A	G/A	G/G	A/A	0.774194	0.0806452	0.693548
chr1	4836743	SNP	A	G	A/G	A/A	A/A	G/G	0.8	0	0.8
chr1	4836746	SNP	G	A	G/A	G/G	G/G	A/A	0.815789	0	0.815789
chr1	4836770	INDEL	A	AG	A/AG	A/A	A/A	AG/AG	0.804348	0	0.804348
chr1	4836830	SNP	C	T	C/T	C/C	C/C	T/T	0.851852	0	0.851852
chr1	4836835	SNP	A	G	A/G	A/A	A/A	G/G	0.843137	0	0.843137
chr1	4836843	SNP	A	G	A/G	A/A	A/A	G/G	0.816327	0	0.816327
chr1	4836849	SNP	A	T	A/T	A/A	A/A	T/T	0.833333	0	0.833333
chr1	4836878	SNP	G	A	G/A	G/G	G/G	A/A	0.865385	0	0.865385
chr1	4836892	SNP	A	G	A/G	A/A	A/A	G/G	0.846154	0	0.846154
chr1	4836909	SNP	G	A	G/A	G/G	G/G	A/A	0.84	0	0.84
chr1	4836954	SNP	T	G	T/G	T/G	T/T	G/G	0.8	0.0892857	0.710714
chr1	4837075	SNP	A	G	A/G	A/G	A/A	G/G	0.72549	0.118644	0.606846
chr1	4837360	SNP	T	C	T/C	T/C	T/T	C/C	0.72973	0.172414	0.557316
chr1	4837371	SNP	T	C	T/C	T/C	T/T	C/C	0.727273	0.155172	0.5721
chr1	4837426	SNP	A	G	A/G	A/G	A/A	G/G	0.71875	0.145161	0.573589
chr1	4837503	SNP	G	A	G/A	G/A	G/G	A/A	0.59375	0.12069	0.47306
chr1	4837803	SNP	G	C	G/C	G/G	G/G	C/C	0.636364	0	0.636364
chr1	4837874	SNP	G	A	G/A	G/A	G/G	A/A	0.666667	0.111111	0.555556
chr1	4838373	SNP	T	C	T/C	T/T	T/T	C/C	0.808511	0	0.808511
chr1	4838502	SNP	G	A	G/A	G/G	G/G	A/A	0.727273	0	0.727273
chr1	4838558	SNP	G	A	G/A	G/G	G/G	A/A	0.75	0	0.75
chr1	4838596	SNP	C	T	C/T	C/C	C/C	T/T	0.709677	0	0.709677
chr1	4839295	SNP	G	T	G/T	G/T	G/G	T/T	0.723404	0.118644	0.60476
chr1	4839375	SNP	C	G	C/G	C/G	C/C	G/G	0.72093	0.0877193	0.633211
chr1	4840361	SNP	G	T	G/T	G/G	G/G	T/T	0.820513	0	0.820513
chr1	4841170	SNP	C	T	C/T	C/T	C/C	T/T	0.785714	0.123288	0.662427
chr1	4852741	SNP	T	C	T/C	T/T	T/T	C/C	0.7	0	0.7
chr1	4852752	SNP	T	C	T/C	T/T	T/T	C/C	0.690476	0	0.690476
chr1	4852903	SNP	A	G	A/G	A/A	A/A	G/G	0.56	0	0.56
chr1	4853049	SNP	T	C	T/C	T/C	T/T	C/C	0.8	0.122449	0.677551
chr1	4853123	SNP	C	A	C/A	C/A	A/A	C/C	0.75	0.119048	0.630952
chr1	4853165	SNP	A	G	A/G	A/G	A/A	G/G	0.787234	0.1	0.687234
chr1	4853187	SNP	T	C	T/C	T/C	T/T	C/C	0.78	0.097561	0.682439
chr1	4853207	SNP	G	A	G/A	G/G	G/G	A/A	0.733333	0	0.733333
chr1	4853208	SNP	C	T	C/T	C/C	C/C	T/T	0.733333	0	0.733333
chr1	4853298	SNP	C	T	C/T	C/T	C/C	T/T	0.785714	0.204545	0.581169
chr1	4853320	SNP	G	A	G/A	G/A	G/G	A/A	0.773585	0.195652	0.577933
chr1	4853335	SNP	G	A	G/A	G/A	G/G	A/A	0.803922	0.195122	0.6088
chr1	4853425	SNP	G	A	G/A	G/G	G/G	A/A	0.833333	0	0.833333
chr1	4853499	SNP	A	G	A/G	A/A	A/A	G/G	0.790698	0	0.790698
chr1	4853618	SNP	A	G	A/G	A/A	A/A	G/G	0.857143	0	0.857143
chr1	4853647	SNP	T	C	T/C	T/T	T/T	C/C	0.897959	0	0.897959
chr1	4853712	SNP	T	C	T/C	T/T	T/T	C/C	0.866667	0	0.866667
chr1	4853893	SNP	G	C	G/C	G/C	G/G	C/C	0.636364	0.130435	0.505929
chr1	4853927	SNP	C	T	C/T	C/T	C/C	T/T	0.613636	0.0930233	0.520613
chr1	4854085	SNP	A	T	A/T	A/T	A/A	T/T	0.704545	0.125	0.579545
chr1	4854126	SNP	G	C	G/C	G/C	G/G	C/C	0.688889	0.130435	0.558454
chr1	4854238	INDEL	CATAT	C	CATAT/C	CATAT/C	CATAT/CATAT	C/C	0.734694	0.107143	0.627551
chr1	4854278	INDEL	ACCTCGTCTTCTTTCTTGGAAGAGGG	A	ACCTCGTCTTCTTTCTTGGAAGAGGG/A	ACCTCGTCTTCTTTCTTGGAAGAGGG/ACCTCGTCTTCTTTCTTGGAAGAGGG	ACCTCGTCTTCTTTCTTGGAAGAGGG/ACCTCGTCTTCTTTCTTGGAAGAGGG	A/A	0.75	0	0.75
chr1	4854520	SNP	A	G	A/G	A/A	A/A	G/G	0.794872	0	0.794872
chr1	4854684	SNP	T	C	T/C	T/C	T/T	C/C	0.74359	0.166667	0.576923
chr1	4854751	SNP	C	T	C/T	C/T	C/C	T/T	0.809524	0.15	0.659524
chr1	4854805	SNP	A	G	A/G	A/G	A/A	G/G	0.73913	0.130435	0.608696
chr1	4854914	SNP	A	G	A/G	A/G	A/A	G/G	0.777778	0.173913	0.603865
chr1	4854957	INDEL	A	AGAGATCTAGTAGCAG	A/AGAGATCTAGTAGCAG	A/AGAGATCTAGTAGCAG	A/A	AGAGATCTAGTAGCAG/AGAGATCTAGTAGCAG	0.820513	0.128205	0.692308
chr1	4854998	INDEL	ACGGAAT	A	ACGGAAT/A	ACGGAAT/A	ACGGAAT/ACGGAAT	A/A	0.823529	0.102564	0.720965
chr1	4855091	SNP	C	T	C/T	C/T	C/C	T/T	0.820513	0.142857	0.677656
chr1	4855104	SNP	A	G	A/G	A/G	A/A	G/G	0.846154	0.152174	0.69398
chr1	4855109	SNP	G	A	G/A	G/A	G/G	A/A	0.871795	0.12766	0.744135
chr1	4855112	SNP	G	A	G/A	G/A	G/G	A/A	0.860465	0.12766	0.732806
chr1	4855173	SNP	C	T	C/T	C/T	C/C	T/T	0.785714	0.15	0.635714
chr1	4855211	SNP	A	G	A/G	A/G	A/A	G/G	0.763158	0.216216	0.546942
chr1	4855240	SNP	A	C	A/C	A/C	A/A	C/C	0.657143	0.195122	0.462021
chr1	4855253	SNP	T	C	T/C	T/C	T/T	C/C	0.657143	0.162162	0.494981
chr1	4855266	SNP	C	T	C/T	C/T	C/C	T/T	0.62069	0.176471	0.444219
chr1	4855271	SNP	T	C	T/C	T/C	T/T	C/C	0.666667	0.142857	0.52381
chr1	4855306	INDEL	T	TTA	T/TTA	T/TTA	T/T	TTA/TTA	0.75	0.2	0.55
chr1	4855307	INDEL	G	GTAGGTTA	G/GTAGGTTA	G/GTAGGTTA	G/G	GTAGGTTA/GTAGGTTA	0.75	0.2	0.55
chr1	4855822	SNP	T	C	T/C	T/C	T/T	C/C	0.764706	0.111111	0.653595
chr1	4855908	SNP	G	C	G/C	G/C	G/G	C/C	0.71875	0.113208	0.605542
chr1	4856061	SNP	T	A	T/A	T/A	T/T	A/A	0.710526	0.1	0.610526
chr1	4856364	SNP	A	G	A/G	A/A	A/A	G/G	0.717949	0	0.717949
chr1	4856365	SNP	A	G	A/G	A/A	A/A	G/G	0.725	0	0.725
chr1	4856513	SNP	C	T	C/T	C/T	C/C	T/T	0.853659	0.122807	0.730852
chr1	4856592	SNP	T	G	T/G	T/G	T/T	G/G	0.791667	0.106383	0.685284
chr1	4856645	SNP	T	C	T/C	T/C	T/T	C/C	0.837209	0.129032	0.708177
chr1	4856820	INDEL	AAAG	A	AAAG/A	AAAG/AAAG	AAAG/AAAG	A/A	0.814815	0	0.814815
chr1	4857466	SNP	C	G	C/G	C/C	C/C	G/G	0.806452	0	0.806452
chr1	4857634	INDEL	ACAATGGTT	A	ACAATGGTT/A	ACAATGGTT/ACAATGGTT	ACAATGGTT/ACAATGGTT	A/A	0.771429	0	0.771429
chr1	4858483	SNP	C	A	C/A	C/C	C/C	A/A	0.690476	0	0.690476
chr1	4858683	SNP	T	C	T/C	T/C	T/T	C/C	0.676471	0.163636	0.512834
chr1	4858938	SNP	A	C	A/C	A/C	A/A	C/C	0.710526	0.148936	0.56159
chr1	4859148	INDEL	AC	A	AC/A	AC/AC	AC/AC	A/A	0.774194	0	0.774194
chr1	4859233	SNP	C	T	C/T	C/C	C/C	T/T	0.757576	0	0.757576
chr1	4859361	SNP	A	G	A/G	A/A	A/A	G/G	0.75	0	0.75
chr1	4859388	INDEL	T	TAGCCATGCATAACTCTTAGCCA	T/TAGCCATGCATAACTCTTAGCCA	T/T	T/T	TAGCCATGCATAACTCTTAGCCA/TAGCCATGCATAACTCTTAGCCA	0.636364	0	0.636364
chr1	4859659	SNP	A	G	A/G	A/G	A/A	G/G	0.702703	0.116279	0.586424
chr1	4859691	SNP	T	G	T/G	T/G	T/T	G/G	0.774194	0.128205	0.645988
chr1	4859929	SNP	G	A	G/A	G/A	G/G	A/A	0.75	0.155556	0.594444
chr1	4860326	SNP	C	G	C/G	C/G	C/C	G/G	0.72093	0.102041	0.618889
chr1	4860711	SNP	T	C	T/C	T/C	T/T	C/C	0.714286	0.226415	0.487871
chr1	4860819	SNP	G	A	G/A	G/A	G/G	A/A	0.73913	0.176471	0.56266
chr1	4861018	INDEL	T	TACAGATATTCTCATCAGAAAACGTC	T/TACAGATATTCTCATCAGAAAACGTC	T/TACAGATATTCTCATCAGAAAACGTC	T/T	TACAGATATTCTCATCAGAAAACGTC/TACAGATATTCTCATCAGAAAACGTC	0.840909	0.125	0.715909
chr1	4861230	SNP	G	A	G/A	G/G	G/G	A/A	0.830189	0	0.830189
chr1	4861532	SNP	A	C	A/C	A/C	A/A	C/C	0.756757	0.172414	0.584343
chr1	4861576	INDEL	C	CCAGTAACATAA	C/CCAGTAACATAA	C/CCAGTAACATAA	C/C	CCAGTAACATAA/CCAGTAACATAA	0.783784	0.178571	0.605212
chr1	4861592	SNP	G	A	G/A	G/A	G/G	A/A	0.741935	0.145455	0.596481
chr1	4861634	SNP	T	C	T/C	T/C	T/T	C/C	0.818182	0.115385	0.702797
chr1	4861635	SNP	A	G	A/G	A/G	A/A	G/G	0.818182	0.115385	0.702797
chr1	4861637	SNP	G	A	G/A	G/A	G/G	A/A	0.818182	0.113208	0.704974
chr1	4861690	SNP	G	A	G/A	G/A	G/G	A/A	0.793103	0.127273	0.665831
chr1	4861752	SNP	T	C	T/C	T/C	T/T	C/C	0.78125	0.163636	0.617614
chr1	4861780	SNP	G	A	G/A	G/A	G/G	A/A	0.724138	0.137931	0.586207
chr1	4861983	SNP	C	G	C/G	C/C	C/C	G/G	0.809524	0	0.809524
chr1	4862109	SNP	T	G	T/G	T/T	T/T	G/G	0.828571	0	0.828571
chr1	4862339	INDEL	CGCTG	C	CGCTG/C	CGCTG/C	CGCTG/CGCTG	C/C	0.617021	0.102041	0.51498
chr1	4862471	SNP	A	G	A/G	A/G	A/A	G/G	0.574468	0.179487	0.394981
chr1	4862487	SNP	G	T	G/T	G/T	G/G	T/T	0.673469	0.175	0.498469
chr1	4862759	INDEL	CG	C	CG/C	CG/C	CG/CG	C/C	0.714286	0.205128	0.509158
chr1	4862872	SNP	G	A	G/A	G/A	G/G	A/A	0.780488	0.264706	0.515782
chr1	4862957	INDEL	GA	G	GA/G	GA/G	GA/GA	G/G	0.725	0.186047	0.538953
chr1	4863053	SNP	G	A	G/A	G/A	G/G	A/A	0.702703	0.192308	0.510395
chr1	4863062	SNP	G	A	G/A	G/A	G/G	A/A	0.72973	0.208333	0.521396
chr1	4863077	SNP	T	C	T/C	T/C	T/T	C/C	0.775	0.183673	0.591327
chr1	4863080	SNP	A	G	A/G	A/G	A/A	G/G	0.789474	0.191489	0.597984
chr1	4863107	SNP	A	G	A/G	A/G	A/A	G/G	0.84375	0.192308	0.651442
chr1	4863136	SNP	G	A	G/A	G/A	G/G	A/A	0.833333	0.26	0.573333
chr1	4863197	SNP	T	C	T/C	T/C	T/T	C/C	0.861111	0.173913	0.687198
chr1	4863213	SNP	C	A	C/A	C/A	C/C	A/A	0.878049	0.173913	0.704136
chr1	4863273	SNP	A	G	A/G	A/G	A/A	G/G	0.902439	0.125	0.777439
chr1	4863393	SNP	G	C	G/C	G/G	G/G	C/C	0.826087	0	0.826087
chr1	4863407	SNP	T	C	T/C	T/T	T/T	C/C	0.813953	0	0.813953
chr1	4863483	SNP	A	G	A/G	A/G	A/A	G/G	0.744681	0.12766	0.617021
chr1	4863497	SNP	G	A	G/A	G/A	G/G	A/A	0.75	0.136364	0.613636
chr1	4863553	SNP	C	T	C/T	C/T	C/C	T/T	0.784314	0.18	0.604314
chr1	4863569	SNP	T	C	T/C	T/C	T/T	C/C	0.734694	0.18	0.554694
chr1	4863579	SNP	A	G	A/G	A/G	A/A	G/G	0.735849	0.156863	0.578986
chr1	4863669	SNP	G	A	G/A	G/A	G/G	A/A	0.698113	0.227273	0.47084
chr1	4863742	SNP	T	C	T/C	T/C	T/T	C/C	0.6	0.261905	0.338095
chr1	4863751	SNP	A	G	A/G	A/G	A/A	G/G	0.613636	0.25	0.363636
chr1	4863755	SNP	T	C	T/C	T/C	T/T	C/C	0.6	0.255814	0.344186
chr1	4863780	SNP	A	G	A/G	A/G	A/A	G/G	0.651163	0.222222	0.428941
chr1	4863788	SNP	A	T	A/T	A/T	A/A	T/T	0.659091	0.212766	0.446325
chr1	4863790	SNP	C	T	C/T	C/T	C/C	T/T	0.658537	0.195652	0.462884
chr1	4863792	INDEL	T	TG	T/TG	T/TG	T/T	TG/TG	0.634146	0.1875	0.446646
chr1	4863793	INDEL	A	AG	A/AG	A/AG	A/A	AG/AG	0.615385	0.1875	0.427885
chr1	4863815	SNP	C	T	C/T	C/T	C/C	T/T	0.621622	0.177778	0.443844
chr1	4864430	INDEL	GCAACGTCCACTGCCCAGTGGCCAGCCATCTCTTCTAGTAGTACCCAT	G	GCAACGTCCACTGCCCAGTGGCCAGCCATCTCTTCTAGTAGTACCCAT/G	GCAACGTCCACTGCCCAGTGGCCAGCCATCTCTTCTAGTAGTACCCAT/G	GCAACGTCCACTGCCCAGTGGCCAGCCATCTCTTCTAGTAGTACCCAT/GCAACGTCCACTGCCCAGTGGCCAGCCATCTCTTCTAGTAGTACCCAT	G/G	0.804878	0.127273	0.677605
chr1	4864803	INDEL	A	AC	A/AC	A/A	A/A	AC/AC	0.717949	0	0.717949
chr1	4864892	SNP	T	G	T/G	T/G	T/T	G/G	0.756757	0.136364	0.620393
chr1	4865105	SNP	T	C	T/C	T/C	T/T	C/C	0.790698	0.210526	0.580171
chr1	4865513	SNP	A	T	A/T	A/T	A/A	T/T	0.804878	0.137255	0.667623
chr1	4865676	SNP	G	A	G/A	G/G	G/G	A/A	0.744681	0	0.744681
chr1	4865868	SNP	C	T	C/T	C/C	C/C	T/T	0.710526	0	0.710526
chr1	4866254	SNP	C	T	C/T	C/C	C/C	T/T	0.740741	0	0.740741
chr1	4866454	SNP	C	T	C/T	C/C	C/C	T/T	0.761905	0	0.761905
chr1	4866455	SNP	A	G	A/G	A/A	A/A	G/G	0.756098	0	0.756098
chr1	4866517	SNP	C	G	C/G	C/C	C/C	G/G	0.742857	0	0.742857
chr1	4866565	SNP	T	C	T/C	T/T	T/T	C/C	0.731707	0	0.731707
chr1	4866578	SNP	T	C	T/C	T/T	T/T	C/C	0.704545	0	0.704545
chr1	4866763	SNP	C	T	C/T	C/T	C/C	T/T	0.761905	0.113208	0.648697
chr1	4866776	SNP	C	G	C/G	C/G	C/C	G/G	0.744186	0.0925926	0.651593
chr1	4866846	SNP	T	A	T/A	T/T	T/T	A/A	0.815789	0	0.815789
chr1	4867634	SNP	C	T	C/T	C/C	C/C	T/T	0.806452	0	0.806452
chr1	4867697	SNP	C	A	C/A	C/A	C/C	A/A	0.764706	0.0769231	0.687783
chr1	4867701	SNP	A	T	A/T	A/T	A/A	T/T	0.757576	0.111111	0.646465
chr1	4867894	SNP	C	T	C/T	C/T	C/C	T/T	0.744186	0.125	0.619186
chr1	4867914	SNP	G	A	G/A	G/A	G/G	A/A	0.736842	0.111111	0.625731
chr1	4868682	SNP	A	G	A/G	A/G	A/A	G/G	0.735294	0.134615	0.600679
chr1	4869254	SNP	C	T	C/T	C/T	C/C	T/T	0.822222	0.111111	0.711111
chr1	4869693	SNP	G	A	G/A	G/G	G/G	A/A	0.888889	0	0.888889
chr1	4870303	SNP	A	G	A/G	A/A	A/A	G/G	0.666667	0	0.666667
chr1	4870314	SNP	C	A	C/A	C/C	C/C	A/A	0.655172	0	0.655172
chr1	4870315	SNP	G	T	G/T	G/G	G/G	T/T	0.678571	0	0.678571
chr1	4870404	SNP	T	G	T/G	T/G	T/T	G/G	0.805556	0.0892857	0.71627
chr1	4870747	SNP	G	A	G/A	G/G	G/G	A/A	0.784314	0	0.784314
chr1	4870948	SNP	C	A	C/A	C/C	C/C	A/A	0.785714	0	0.785714
chr1	4871239	SNP	C	T	C/T	C/C	C/C	T/T	0.717949	0	0.717949
chr1	4871477	SNP	G	T	G/T	G/G	G/G	T/T	0.777778	0	0.777778
chr1	4871487	SNP	T	C	T/C	T/T	T/T	C/C	0.78125	0	0.78125
chr1	4871882	INDEL	AT	A	AT/A	AT/AT	AT/AT	A/A	0.73913	0	0.73913
chr1	4872022	INDEL	T	TA	T/TA	T/TA	T/T	TA/TA	0.692308	0.101695	0.590613
chr1	4872030	SNP	C	T	C/T	C/T	C/C	T/T	0.695652	0.101695	0.593957
chr1	4872039	SNP	G	A	G/A	G/A	G/G	A/A	0.702128	0.1	0.602128
chr1	4872284	SNP	G	A	G/A	G/A	G/G	A/A	0.702703	0.186441	0.516262
chr1	4872514	INDEL	AT	A	AT/A	AT/A	AT/AT	A/A	0.829787	0.157895	0.671892
chr1	4872559	SNP	T	C	T/C	T/C	T/T	C/C	0.851064	0.183673	0.66739
chr1	4873028	INDEL	AT	A	AT/A	AT/A	AT/AT	A/A	0.659091	0.171429	0.487662
chr1	4873377	SNP	T	C	T/C	T/C	T/T	C/C	0.863636	0.0769231	0.786713
chr1	4873378	SNP	C	A	C/A	C/A	C/C	A/A	0.866667	0.0769231	0.789744
chr1	4873413	SNP	T	G	T/G	T/G	T/T	G/G	0.861111	0.107143	0.753968
chr1	4873579	SNP	T	C	T/C	T/T	T/T	C/C	0.660377	0	0.660377
chr1	4873613	SNP	A	G	A/G	A/A	A/A	G/G	0.711538	0	0.711538
chr1	4873844	SNP	G	A	G/A	G/A	G/G	A/A	0.717391	0.108696	0.608696
chr1	4874082	SNP	A	T	A/T	A/T	A/A	T/T	0.75	0.130435	0.619565
chr1	4874300	SNP	G	C	G/C	G/G	G/G	C/C	0.815789	0	0.815789
chr1	4874515	SNP	T	G	T/G	T/G	T/T	G/G	0.710526	0.134615	0.575911
chr1	4874737	SNP	G	A	G/A	G/G	G/G	A/A	0.653846	0	0.653846
chr1	4875271	SNP	A	G	A/G	A/G	A/A	G/G	0.666667	0.128205	0.538462
chr1	4875795	SNP	T	C	T/C	T/C	T/T	C/C	0.7	0.172414	0.527586
chr1	4875810	SNP	A	G	A/G	A/G	A/A	G/G	0.710526	0.206349	0.504177
chr1	4875830	SNP	C	T	C/T	C/T	C/C	T/T	0.777778	0.237288	0.54049
chr1	4876086	SNP	G	A	G/A	G/A	G/G	A/A	0.75	0.111111	0.638889
chr1	4876181	SNP	G	A	G/A	G/G	G/G	A/A	0.75	0	0.75
chr1	4876465	SNP	A	T	A/T	A/T	A/A	T/T	0.775	0.125	0.65
chr1	4876511	SNP	C	G	C/G	C/G	C/C	G/G	0.785714	0.134615	0.651099
chr1	4876534	SNP	T	C	T/C	T/C	T/T	C/C	0.8	0.16	0.64
chr1	4877076	SNP	A	G	A/G	A/G	A/A	G/G	0.621622	0.177778	0.443844
chr1	4877264	SNP	G	A	G/A	G/A	G/G	A/A	0.707317	0.0810811	0.626236
chr1	4877358	INDEL	G	GGAAGCGCTGCTCGCCTCTGTTTTGTGTAGACAAAC	G/GGAAGCGCTGCTCGCCTCTGTTTTGTGTAGACAAAC	G/G	G/G	GGAAGCGCTGCTCGCCTCTGTTTTGTGTAGACAAAC/GGAAGCGCTGCTCGCCTCTGTTTTGTGTAGACAAAC	0.521739	0	0.521739
chr1	4877761	SNP	A	T	A/T	A/A	A/A	T/T	0.69697	0	0.69697
chr1	4877796	SNP	C	T	C/T	C/C	C/C	T/T	0.714286	0	0.714286
chr1	4878048	SNP	C	G	C/G	C/G	C/C	G/G	0.8	0.1	0.7
chr1	4878051	SNP	C	G	C/G	C/G	C/C	G/G	0.794118	0.102941	0.691176
chr1	4878059	SNP	C	A	C/A	C/A	C/C	A/A	0.763158	0.102941	0.660217
chr1	4878171	SNP	G	A	G/A	G/G	G/G	A/A	0.709677	0	0.709677
chr1	4878383	SNP	G	C	G/C	G/C	G/G	C/C	0.704545	0.121212	0.583333
chr1	4878442	SNP	C	A	C/A	C/A	C/C	A/A	0.738095	0.177419	0.560676
chr1	4878702	SNP	T	C	T/C	T/T	T/T	C/C	0.736842	0	0.736842
chr1	4878854	SNP	A	C	A/C	A/A	A/A	C/C	0.7	0	0.7
chr1	4878919	SNP	T	A	T/A	T/A	T/T	A/A	0.702703	0.12766	0.575043
chr1	4879074	INDEL	TC	T	TC/T	TC/T	TC/TC	T/T	0.763158	0.125	0.638158
chr1	4879232	INDEL	T	TAA	T/TAA	T/T	T/T	TAA/TAA	0.558824	0	0.558824
chr1	4879812	SNP	G	C	G/C	G/G	G/G	C/C	0.764706	0	0.764706
chr1	4879895	SNP	T	G	T/G	T/T	T/T	G/G	0.811321	0	0.811321
chr1	4880267	SNP	G	A	G/A	G/G	G/G	A/A	0.804348	0	0.804348
chr1	4880353	SNP	A	C	A/C	A/C	A/A	C/C	0.722222	0.142857	0.579365
chr1	4880666	SNP	T	G	T/G	T/G	T/T	G/G	0.564103	0.18	0.384103
chr1	4880835	SNP	G	T	G/T	G/T	G/G	T/T	0.673913	0.166667	0.507246
chr1	4881146	SNP	C	T	C/T	C/T	C/C	T/T	0.8	0.166667	0.633333
chr1	4881152	SNP	C	A	C/A	C/A	C/C	A/A	0.789474	0.145455	0.644019
chr1	4881920	SNP	T	C	T/C	T/C	T/T	C/C	0.75	0.153846	0.596154
chr1	4882167	INDEL	A	AT	A/AT	A/AT	A/A	AT/AT	0.705882	0.162791	0.543092
chr1	4883383	INDEL	G	GCCGGCCGT	G/GCCGGCCGT	G/GCCGGCCGT	G/G	GCCGGCCGT/GCCGGCCGT	0.764706	0.0731707	0.691535
chr1	4883816	SNP	A	G	A/G	A/G	G/G	A/A	0.884615	0.255814	0.628801
chr1	4884024	SNP	T	G	T/G	T/G	G/G	T/T	0.604651	0.26087	0.343782
chr1	4884100	INDEL	GT	G	GT/G	GT/G	G/G	GT/GT	0.710526	0.184211	0.526316
chr1	4884311	SNP	G	A	G/A	G/A	A/A	G/G	0.827586	0.212766	0.61482
chr1	4884842	SNP	A	T	A/T	A/T	T/T	A/A	0.815789	0.3125	0.503289
chr1	4884917	INDEL	G	GA	G/GA	G/GA	GA/GA	G/G	0.725	0.255319	0.469681
chr1	4885363	INDEL	CT	C	CT/C	CT/C	C/C	CT/CT	0.689655	0.22	0.469655
chr1	4885401	SNP	T	A	T/A	T/A	A/A	T/T	0.75	0.183673	0.566327
chr1	4885481	SNP	T	C	T/C	T/C	C/C	T/T	0.772727	0.227273	0.545455
chr1	4886267	SNP	T	C	T/C	T/C	C/C	T/T	0.710526	0.204082	0.506445
chr1	4886504	SNP	A	G	A/G	A/G	G/G	A/A	0.766667	0.315789	0.450877
chr1	4887194	SNP	G	A	G/G	G/A	A/A	G/G	1	0.212766	0.787234
chr1	4887304	SNP	A	C	A/C	A/C	A/A	C/C	0.782609	0.166667	0.615942
chr1	4887459	SNP	G	A	G/A	G/A	A/A	G/G	0.666667	0.229167	0.4375
chr1	4887749	SNP	C	G	C/G	C/G	G/G	C/C	0.763158	0.232558	0.5306
chr1	4887904	SNP	T	G	T/G	T/G	G/G	T/T	0.815789	0.210526	0.605263
chr1	4888023	SNP	A	C	A/C	A/C	C/C	A/A	0.657895	0.280702	0.377193
chr1	4888407	SNP	T	C	T/C	T/C	C/C	T/T	0.8125	0.34375	0.46875
chr1	4888455	INDEL	G	GAA	G/GAA	G/GAA	GAA/GAA	G/G	0.884615	0.225806	0.658809
chr1	4888509	SNP	G	A	G/A	G/A	A/A	G/G	0.878788	0.268293	0.610495
chr1	4888692	INDEL	C	CT	C/CT	C/CT	CT/CT	C/C	0.815789	0.170213	0.645577
chr1	4889036	SNP	C	G	C/G	C/G	G/G	C/C	0.791667	0.217391	0.574275
chr1	4889366	SNP	A	G	A/G	A/G	G/G	A/A	0.78125	0.311111	0.470139
chr1	4889384	INDEL	CTT	C	CTT/C	CTT/C	C/C	CTT/CTT	0.774194	0.302326	0.471868
chr1	4889629	INDEL	G	GA	G/GA	G/GA	GA/GA	G/G	0.794872	0.26	0.534872
chr1	4889647	INDEL	AT	A	AT/A	AT/A	A/A	AT/AT	0.756757	0.195652	0.561105
chr1	4889716	SNP	T	C	T/C	T/C	C/C	T/T	0.741935	0.173077	0.568859
chr1	4889740	SNP	A	G	A/G	A/G	G/G	A/A	0.78125	0.14	0.64125
chr1	4889901	SNP	G	A	G/A	G/A	A/A	G/G	0.860465	0.134615	0.72585
chr1	4890267	SNP	G	A	G/A	G/A	A/A	G/G	0.72549	0.181818	0.543672
chr1	4890358	SNP	G	A	G/A	G/A	A/A	G/G	0.8	0.24	0.56
chr1	4890417	SNP	G	A	G/A	G/A	A/A	G/G	0.777778	0.271186	0.506591
chr1	4890579	SNP	G	A	G/A	G/A	A/A	G/G	0.804348	0.314815	0.489533
chr1	4890934	SNP	G	A	G/A	G/A	A/A	G/G	0.76087	0.159091	0.601779
chr1	4891270	SNP	C	T	C/T	C/T	T/T	C/C	0.672727	0.148936	0.523791
chr1	4891271	SNP	A	G	A/G	A/G	G/G	A/A	0.666667	0.148936	0.51773
chr1	4891451	SNP	A	G	A/G	A/G	G/G	A/A	0.77551	0.183673	0.591837
chr1	4891559	SNP	T	C	T/C	T/C	C/C	T/T	0.75	0.145455	0.604545
chr1	4891631	SNP	G	A	G/A	G/A	A/A	G/G	0.666667	0.204545	0.462121
chr1	4891635	SNP	G	A	G/A	G/A	A/A	G/G	0.674419	0.204545	0.469873
chr1	4891637	SNP	A	C	A/C	A/C	C/C	A/A	0.641026	0.186047	0.454979
chr1	4891653	SNP	G	C	G/C	G/C	C/C	G/G	0.642857	0.195652	0.447205
chr1	4912000	SNP	G	C	G/C	G/C	G/G	C/C	0.833333	0.153846	0.679487
chr1	4924059	SNP	C	T	C/T	C/T	C/C	T/T	0.868421	0.137255	0.731166
chr1	4924060	SNP	A	C	A/C	A/C	A/A	C/C	0.825	0.12	0.705
chr1	4925195	SNP	G	A	G/A	G/A	G/G	A/A	0.75	0.102041	0.647959
chr1	4933741	INDEL	T	TA	T/TA	T/TA	TA/TA	T/T	0.772727	0.139535	0.633192
chr1	4936800	SNP	C	T	C/T	C/T	T/T	C/C	0.755102	0.27451	0.480592
chr1	4936815	SNP	G	T	G/T	G/T	T/T	G/G	0.764706	0.255319	0.509387
chr1	4943687	SNP	C	T	C/T	C/T	T/T	C/C	0.777778	0.184211	0.593567
chr1	4944361	INDEL	GA	G	GA/G	GA/GA	GA/GA	G/G	0.725	0	0.725
chr1	4954282	SNP	G	C	G/C	G/C	G/G	C/C	0.628571	0.155556	0.473016
chr1	4954842	SNP	T	G	T/G	T/G	T/T	G/G	0.666667	0.118644	0.548023
chr1	4959195	INDEL	TA	T	TA/T	TA/T	TA/TA	T/T	0.763158	0.2	0.563158
chr1	4994440	SNP	C	T	C/T	C/T	T/T	C/C	0.657895	0.22449	0.433405
chr1	4995505	SNP	C	T	C/T	C/T	C/C	T/T	0.735294	0.155556	0.579739
chr1	5014957	SNP	T	C	T/C	T/C	C/C	T/T	0.68254	0.175439	0.507101
chr1	5025822	SNP	A	T	A/T	A/T	T/T	A/A	0.857143	0.32	0.537143
chr1	5041589	SNP	G	A	G/A	G/A	G/G	A/A	0.655172	0.105263	0.549909
chr1	5041927	INDEL	GCGCGACGAGCGAGGC	G	GCGCGACGAGCGAGGC/G	GCGCGACGAGCGAGGC/G	GCGCGACGAGCGAGGC/GCGCGACGAGCGAGGC	G/G	0.755556	0.116279	0.639276
chr1	5042896	SNP	G	A	G/A	G/A	A/A	G/G	0.634146	0.205882	0.428264
chr1	5043184	INDEL	GA	G	GA/G	GA/G	G/G	GA/GA	0.673077	0.22449	0.448587
chr1	5047190	INDEL	T	TA	T/TA	T/TA	TA/TA	T/T	0.731707	0.132075	0.599632
chr1	5047887	SNP	G	A	G/A	G/A	G/G	A/A	0.666667	0.0961538	0.570513
chr1	5053837	SNP	T	C	T/C	T/C	C/C	T/T	0.804878	0.160714	0.644164
chr1	5054680	SNP	C	G	C/G	C/G	C/C	G/G	0.771429	0.0952381	0.67619
chr1	5054731	SNP	G	A	G/A	G/G	G/G	A/A	0.742857	0	0.742857
chr1	5055865	INDEL	T	TGAG	T/TGAG	T/T	T/T	TGAG/TGAG	0.666667	0	0.666667
chr1	5057216	SNP	G	T	G/T	G/G	G/G	T/T	0.805556	0	0.805556
chr1	5057502	SNP	A	T	A/T	A/T	T/T	A/A	0.627907	0.236364	0.391543
chr1	5061839	SNP	C	G	C/G	C/G	G/G	C/C	0.733333	0.428571	0.304762
chr1	5070061	SNP	G	A	G/A	G/A	A/A	G/G	0.673913	0.271429	0.402484
chr1	5092063	SNP	C	T	C/T	C/T	T/T	C/C	0.744681	0.20339	0.541291
chr1	5113639	INDEL	G	GT	G/GT	G/GT	GT/GT	G/G	0.657895	0.153846	0.504049
chr1	5116991	INDEL	GGGGCTCCTCCTTCGGGGGCGGGGGTGGTGGGGGGTCGACCTTCGCCGGCGGCGGCGGGGC	G	GGGGCTCCTCCTTCGGGGGCGGGGGTGGTGGGGGGTCGACCTTCGCCGGCGGCGGCGGGGC/G	GGGGCTCCTCCTTCGGGGGCGGGGGTGGTGGGGGGTCGACCTTCGCCGGCGGCGGCGGGGC/G	GGGGCTCCTCCTTCGGGGGCGGGGGTGGTGGGGGGTCGACCTTCGCCGGCGGCGGCGGGGC/GGGGCTCCTCCTTCGGGGGCGGGGGTGGTGGGGGGTCGACCTTCGCCGGCGGCGGCGGGGC	G/G	0.933333	0.352941	0.580392
chr1	5120397	SNP	G	A	G/A	G/A	G/G	A/A	0.767442	0.166667	0.600775
chr1	5133791	SNP	C	A	C/A	C/A	C/C	A/A	0.703704	0.15	0.553704
chr1	5139147	SNP	A	T	A/T	A/T	A/A	T/T	0.66	0.111111	0.548889
chr1	5144151	INDEL	A	AT	A/AT	A/AT	A/A	AT/AT	0.72093	0.178571	0.542359
chr1	5147545	INDEL	TA	T	TA/T	TA/TA	TA/TA	T/T	0.837209	0	0.837209
chr1	5166793	INDEL	G	GA	G/GA	G/GA	GA/GA	G/G	0.738095	0.285714	0.452381
chr1	5197589	SNP	G	A	G/A	G/A	G/G	A/A	0.684211	0.105263	0.578947
chr1	5201086	SNP	G	A	G/A	G/A	A/A	G/G	0.826087	0.151515	0.674572
chr1	5202158	SNP	A	T	A/T	A/T	T/T	A/A	0.74	0.163934	0.576066
chr1	5204328	SNP	C	T	C/T	C/T	T/T	C/C	0.695652	0.372093	0.323559
chr1	5205413	SNP	G	A	G/A	G/G	G/G	A/A	0.72549	0	0.72549
chr1	5214713	INDEL	AT	A	AT/A	AT/A	AT/AT	A/A	0.632653	0.183673	0.44898
chr1	5215917	SNP	G	A	G/A	G/A	G/G	A/A	0.818182	0.162791	0.655391
chr1	5228563	SNP	C	T	C/T	C/T	T/T	C/C	0.692308	0.232558	0.45975
chr1	5229453	INDEL	C	CTA	C/CTA	C/C	C/C	CTA/CTA	0.647059	0	0.647059
chr1	5231090	SNP	T	C	T/C	T/C	C/C	T/T	0.733333	0.173913	0.55942
chr1	5232405	SNP	G	A	G/A	G/G	G/G	A/A	0.666667	0	0.666667
chr1	5234403	SNP	G	A	G/A	G/A	A/A	G/G	0.74359	0.321429	0.422161
chr1	5236813	SNP	G	A	G/A	G/A	A/A	G/G	0.811321	0.166667	0.644654
chr1	5240566	SNP	A	T	A/T	A/A	A/A	T/T	0.695652	0	0.695652
chr1	5247005	SNP	G	T	G/T	G/T	G/G	T/T	0.538462	0.159091	0.379371
chr1	5247396	SNP	G	C	G/C	G/C	G/G	C/C	0.634146	0.139535	0.494611
chr1	5253182	SNP	A	C	A/C	A/C	C/C	A/A	0.6	0.210526	0.389474
chr1	5254867	SNP	G	A	G/A	G/G	G/G	A/A	0.76	0	0.76
chr1	5258042	SNP	G	A	G/A	G/A	A/A	G/G	0.78125	0.263158	0.518092
chr1	5258164	SNP	G	A	G/A	G/A	G/G	A/A	0.666667	0.0967742	0.569892
chr1	5263037	SNP	T	A	T/A	T/A	A/A	T/T	0.833333	0.191489	0.641844
chr1	5265760	SNP	G	A	G/A	G/A	A/A	G/G	0.767442	0.2	0.567442
chr1	5266142	SNP	T	C	T/C	T/C	C/C	T/T	0.62069	0.196078	0.424611
chr1	5271646	SNP	T	A	T/A	T/A	A/A	T/T	0.761905	0.163265	0.598639
chr1	5274228	SNP	C	G	C/G	C/G	G/G	C/C	0.710526	0.217391	0.493135
chr1	5278970	SNP	G	A	G/A	G/A	G/G	A/A	0.666667	0.0740741	0.592593
chr1	5287760	SNP	G	A	G/A	G/A	G/G	A/A	0.73913	0.204545	0.534585
chr1	5287833	SNP	G	A	G/A	G/A	G/G	A/A	0.702128	0.108108	0.59402
chr1	5287894	SNP	T	C	T/C	T/C	T/T	C/C	0.648148	0.097561	0.550587
chr1	5287938	SNP	C	G	C/G	C/G	C/C	G/G	0.607843	0.104167	0.503676
chr1	5287987	SNP	G	C	G/C	G/C	G/G	C/C	0.64	0.106383	0.533617
chr1	5288093	SNP	T	C	T/C	T/C	T/T	C/C	0.78	0.134615	0.645385
chr1	5288378	SNP	C	T	C/T	C/C	C/C	T/T	0.574468	0	0.574468
chr1	5288414	SNP	T	C	T/C	T/T	T/T	C/C	0.577778	0	0.577778
chr1	5288481	SNP	C	T	C/T	C/T	C/C	T/T	0.534884	0.102941	0.431943
chr1	5288491	INDEL	AC	A	AC/A	AC/A	AC/AC	A/A	0.55814	0.102941	0.455198
chr1	5288511	INDEL	AG	A	AG/A	AG/A	AG/AG	A/A	0.55814	0.117647	0.440492
chr1	5288516	SNP	G	A	G/A	G/A	G/G	A/A	0.589744	0.125	0.464744
chr1	5288529	SNP	T	C	T/C	T/C	T/T	C/C	0.585366	0.140625	0.444741
chr1	5288576	INDEL	GGA	G	GGA/G	GGA/G	GGA/GGA	G/G	0.621622	0.16129	0.460331
chr1	5288677	SNP	C	A	C/A	C/A	C/C	A/A	0.642857	0.12	0.522857
chr1	5288757	INDEL	A	ACGCT	A/ACGCT	A/ACGCT	A/A	ACGCT/ACGCT	0.651163	0.145455	0.505708
chr1	5288761	INDEL	GT	G	GT/G	GT/G	GT/GT	G/G	0.666667	0.160714	0.505952
chr1	5288896	INDEL	CA	C	CA/C	CA/C	CA/CA	C/C	0.787234	0.206897	0.580337
chr1	5289110	SNP	A	G	A/G	A/G	A/A	G/G	0.698113	0.166667	0.531447
chr1	5289217	SNP	T	C	T/C	T/C	T/T	C/C	0.679245	0.122807	0.556438
chr1	5289220	SNP	T	C	T/C	T/C	T/T	C/C	0.673077	0.12069	0.552387
chr1	5289229	SNP	A	G	A/G	A/G	A/A	G/G	0.705882	0.122807	0.583075
chr1	5289263	SNP	T	C	T/C	T/C	T/T	C/C	0.644444	0.145455	0.49899
chr1	5289291	SNP	T	C	T/C	T/C	T/T	C/C	0.627907	0.125	0.502907
chr1	5289390	INDEL	TG	T	TG/T	TG/T	TG/TG	T/T	0.578947	0.142857	0.43609
chr1	5289433	SNP	G	A	G/A	G/A	G/G	A/A	0.625	0.145833	0.479167
chr1	5289438	SNP	G	A	G/A	G/A	G/G	A/A	0.666667	0.142857	0.52381
chr1	5289452	SNP	A	G	A/G	A/G	A/A	G/G	0.6875	0.104167	0.583333
chr1	5289454	SNP	G	A	G/A	G/A	G/G	A/A	0.666667	0.104167	0.5625
chr1	5289478	SNP	G	A	G/A	G/A	G/G	A/A	0.733333	0.12766	0.605674
chr1	5289848	SNP	T	C	T/C	T/T	T/T	C/C	0.8	0	0.8
chr1	5290075	SNP	T	C	T/C	T/C	T/T	C/C	0.734694	0.1	0.634694
chr1	5290134	SNP	A	T	A/T	A/A	A/A	T/T	0.8	0	0.8
chr1	5290219	SNP	T	G	T/G	T/T	T/T	G/G	0.72093	0	0.72093
chr1	5290329	INDEL	AT	A	AT/A	AT/A	AT/AT	A/A	0.697674	0.113636	0.584038
chr1	5290338	SNP	C	T	C/T	C/T	C/C	T/T	0.682927	0.121951	0.560976
chr1	5290428	SNP	A	T	A/T	A/T	A/A	T/T	0.609756	0.148936	0.46082
chr1	5290436	SNP	T	C	T/C	T/C	T/T	C/C	0.65	0.125	0.525
chr1	5290487	SNP	C	T	C/T	C/T	C/C	T/T	0.681818	0.16	0.521818
chr1	5290503	SNP	T	C	T/C	T/C	T/T	C/C	0.681818	0.115385	0.566434
chr1	5290619	INDEL	C	CT	C/CT	C/CT	C/C	CT/CT	0.688889	0.148936	0.539953
chr1	5290627	INDEL	G	GT	G/GT	G/GT	G/G	GT/GT	0.681818	0.173077	0.508741
chr1	5290975	INDEL	T	TA	T/TA	T/TA	T/T	TA/TA	0.871795	0.119403	0.752392
chr1	5291987	SNP	T	A	T/A	T/A	T/T	A/A	0.764706	0.102564	0.662142
chr1	5292246	SNP	T	C	T/C	T/C	T/T	C/C	0.609756	0.0877193	0.522037
chr1	5292484	SNP	G	A	G/A	G/A	G/G	A/A	0.764706	0.134328	0.630378
chr1	5292531	SNP	G	T	G/T	G/T	G/G	T/T	0.803922	0.134328	0.669593
chr1	5293737	SNP	C	T	C/T	C/T	C/C	T/T	0.717391	0.0925926	0.624799
chr1	5294466	SNP	C	T	C/T	C/T	C/C	T/T	0.78	0.145455	0.634545
chr1	5295183	SNP	A	G	A/G	A/A	A/A	G/G	0.575	0	0.575
chr1	5296068	INDEL	C	CTT	C/CTT	C/CTT	C/C	CTT/CTT	0.5	0.137931	0.362069
chr1	5296245	SNP	C	T	C/T	C/C	C/C	T/T	0.571429	0	0.571429
chr1	5296268	SNP	A	G	A/G	A/A	A/A	G/G	0.571429	0	0.571429
chr1	5296314	SNP	G	A	G/A	G/A	G/G	A/A	0.527778	0.145833	0.381944
chr1	5298111	SNP	T	C	T/C	T/T	T/T	C/C	0.636364	0	0.636364
chr1	5299211	SNP	G	C	G/C	G/G	G/G	C/C	0.588235	0	0.588235
chr1	5299295	SNP	A	G	A/G	A/A	A/A	G/G	0.645161	0	0.645161
chr1	5299346	SNP	C	T	C/T	C/T	C/C	T/T	0.675676	0.0980392	0.577636
chr1	5299471	SNP	T	C	T/C	T/C	T/T	C/C	0.744186	0.0877193	0.656467
chr1	5299517	SNP	A	G	A/G	A/A	A/A	G/G	0.714286	0	0.714286
chr1	5299777	SNP	A	G	A/G	A/A	A/A	G/G	0.672727	0	0.672727
chr1	5299920	SNP	A	C	A/C	A/A	A/A	C/C	0.808511	0	0.808511
chr1	5300851	INDEL	C	CCAAT	C/CCAAT	C/CCAAT	C/C	CCAAT/CCAAT	0.666667	0.132075	0.534591
chr1	5301140	INDEL	CT	C	CT/C	CT/CT	CT/CT	C/C	0.757576	0	0.757576
chr1	5301152	SNP	G	A	G/A	G/G	G/G	A/A	0.757576	0	0.757576
chr1	5301163	INDEL	TG	T	TG/T	TG/TG	TG/TG	T/T	0.742857	0	0.742857
chr1	5301181	SNP	G	A	G/A	G/G	G/G	A/A	0.777778	0	0.777778
chr1	5301192	INDEL	A	AC	A/AC	A/A	A/A	AC/AC	0.756757	0	0.756757
chr1	5301251	INDEL	ACTGATATTTTTAGT	A	ACTGATATTTTTAGT/A	ACTGATATTTTTAGT/ACTGATATTTTTAGT	ACTGATATTTTTAGT/ACTGATATTTTTAGT	A/A	0.7	0	0.7
chr1	5301274	SNP	G	A	G/A	G/G	G/G	A/A	0.725	0	0.725
chr1	5301289	SNP	G	A	G/A	G/G	G/G	A/A	0.725	0	0.725
chr1	5301353	SNP	T	G	T/G	T/T	T/T	G/G	0.631579	0	0.631579
chr1	5301376	SNP	T	C	T/C	T/T	T/T	C/C	0.638889	0	0.638889
chr1	5301531	SNP	C	T	C/T	C/C	C/C	T/T	0.735294	0	0.735294
chr1	5301578	SNP	A	G	A/G	A/A	A/A	G/G	0.769231	0	0.769231
chr1	5301611	SNP	C	T	C/T	C/C	C/C	T/T	0.76	0	0.76
chr1	5301622	INDEL	A	AC	A/AC	A/A	A/A	AC/AC	0.791667	0	0.791667
chr1	5301687	SNP	C	T	C/T	C/C	C/C	T/T	0.7	0	0.7
chr1	5301794	SNP	T	C	T/C	T/T	T/T	C/C	0.772727	0	0.772727
chr1	5301821	SNP	A	G	A/G	A/A	A/A	G/G	0.782609	0	0.782609
chr1	5301882	SNP	T	C	T/C	T/T	T/T	C/C	0.73913	0	0.73913
chr1	5302148	SNP	G	A	G/A	G/A	G/G	A/A	0.666667	0.106383	0.560284
chr1	5302308	SNP	T	C	T/C	T/C	C/C	T/T	0.75	0.25641	0.49359
chr1	5302368	SNP	T	C	T/C	T/T	T/T	C/C	0.755102	0	0.755102
chr1	5302385	SNP	C	G	C/G	C/C	C/C	G/G	0.734694	0	0.734694
chr1	5302867	SNP	T	C	T/C	T/C	T/T	C/C	0.795455	0.12	0.675455
chr1	5302868	INDEL	AAGAG	A	AAGAG/A	AAGAG/A	AAGAG/AAGAG	A/A	0.795455	0.113208	0.682247
chr1	5304219	SNP	G	A	G/A	G/G	G/G	A/A	0.707317	0	0.707317
chr1	5304280	SNP	G	A	G/A	G/G	G/G	A/A	0.697674	0	0.697674
chr1	5304474	SNP	A	T	A/T	A/T	A/A	T/T	0.722222	0.133333	0.588889
chr1	5304537	SNP	A	G	A/G	A/G	A/A	G/G	0.75	0.103896	0.646104
chr1	5305592	SNP	C	T	C/T	C/C	C/C	T/T	0.738095	0	0.738095
chr1	5305617	SNP	G	A	G/A	G/G	G/G	A/A	0.717391	0	0.717391
chr1	5306085	SNP	G	A	G/A	G/A	G/G	A/A	0.738095	0.130435	0.60766
chr1	5306159	SNP	C	T	C/T	C/T	C/C	T/T	0.744681	0.106383	0.638298
chr1	5308755	SNP	T	C	T/C	T/C	T/T	C/C	0.706897	0.121951	0.584945
chr1	5309280	INDEL	G	GA	G/GA	G/GA	G/G	GA/GA	0.707317	0.159091	0.548226
chr1	5309425	SNP	C	T	C/T	C/T	C/C	T/T	0.754386	0.1875	0.566886
chr1	5309459	SNP	A	G	A/G	A/G	A/A	G/G	0.745455	0.12963	0.615825
chr1	5309484	SNP	T	A	T/A	T/A	T/T	A/A	0.734694	0.122449	0.612245
chr1	5309517	SNP	G	A	G/A	G/A	G/G	A/A	0.729167	0.0892857	0.639881
chr1	5309580	SNP	G	A	G/A	G/A	G/G	A/A	0.707317	0.101695	0.605622
chr1	5309591	SNP	G	A	G/A	G/A	G/G	A/A	0.675676	0.0877193	0.587956
chr1	5309592	SNP	A	G	A/G	A/G	A/A	G/G	0.675676	0.0862069	0.589469
chr1	5309705	SNP	A	T	A/T	A/T	A/A	T/T	0.75	0.102564	0.647436
chr1	5309859	SNP	C	A	C/A	C/A	C/C	A/A	0.85	0.176471	0.673529
chr1	5309970	SNP	T	C	T/C	T/C	T/T	C/C	0.826923	0.0806452	0.746278
chr1	5310505	INDEL	TA	T	TA/T	TA/TA	TA/TA	T/T	0.653846	0	0.653846
chr1	5310662	SNP	A	T	A/T	A/T	A/A	T/T	0.621622	0.114286	0.507336
chr1	5310673	INDEL	C	CT	C/CT	C/CT	C/C	CT/CT	0.605263	0.138889	0.466374
chr1	5310723	SNP	T	C	T/C	T/T	T/T	C/C	0.628571	0	0.628571
chr1	5311231	SNP	G	T	G/T	G/T	G/G	T/T	0.735294	0.126984	0.60831
chr1	5311470	SNP	G	A	G/A	G/A	G/G	A/A	0.65	0.166667	0.483333
chr1	5311502	SNP	G	T	G/T	G/T	G/G	T/T	0.658537	0.115385	0.543152
chr1	5311711	SNP	G	A	G/A	G/A	G/G	A/A	0.657143	0.107692	0.549451
chr1	5311824	SNP	A	G	A/G	A/G	A/A	G/G	0.775	0.107143	0.667857
chr1	5312290	SNP	T	C	T/C	T/C	T/T	C/C	0.772727	0.102041	0.670686
chr1	5313199	SNP	T	C	T/C	T/C	T/T	C/C	0.783784	0.107692	0.676091
chr1	5313499	SNP	C	T	C/T	C/C	C/C	T/T	0.704545	0	0.704545
chr1	5313675	SNP	C	T	C/T	C/T	C/C	T/T	0.790698	0.145833	0.644864
chr1	5313803	SNP	T	G	T/G	T/G	T/T	G/G	0.784314	0.150943	0.63337
chr1	5314277	SNP	C	T	C/T	C/C	C/C	T/T	0.666667	0	0.666667
chr1	5315073	SNP	G	A	G/A	G/A	G/G	A/A	0.714286	0.0892857	0.625
chr1	5315169	SNP	C	G	C/G	C/G	C/C	G/G	0.714286	0.186441	0.527845
chr1	5315561	SNP	C	T	C/T	C/C	C/C	T/T	0.697674	0	0.697674
chr1	5315926	SNP	G	A	G/A	G/A	G/G	A/A	0.617647	0.137255	0.480392
chr1	5315962	SNP	G	A	G/A	G/A	G/G	A/A	0.609756	0.150943	0.458813
chr1	5316033	SNP	A	C	A/C	A/C	A/A	C/C	0.627451	0.137255	0.490196
chr1	5316069	SNP	T	C	T/C	T/C	T/T	C/C	0.648148	0.0754717	0.572676
chr1	5316216	INDEL	CCTTG	C	CCTTG/C	CCTTG/C	CCTTG/CCTTG	C/C	0.659574	0.163934	0.49564
chr1	5316404	SNP	C	A	C/A	C/A	C/C	A/A	0.763158	0.133333	0.629825
chr1	5316672	SNP	G	A	G/A	G/A	G/G	A/A	0.65	0.166667	0.483333
chr1	5316694	INDEL	GC	G	GC/G	GC/G	GC/GC	G/G	0.5625	0.166667	0.395833
chr1	5317090	SNP	G	A	G/A	G/A	G/G	A/A	0.791667	0.24	0.551667
chr1	5317302	SNP	A	G	A/G	A/A	A/A	G/G	0.68	0	0.68
chr1	5317575	INDEL	A	AC	A/AC	A/A	A/A	AC/AC	0.4375	0	0.4375
chr1	5317634	SNP	C	T	C/T	C/T	C/C	T/T	0.608696	0.130435	0.478261
chr1	5317697	SNP	C	T	C/T	C/T	C/C	T/T	0.666667	0.12	0.546667
chr1	5317790	SNP	A	G	A/G	A/G	A/A	G/G	0.628571	0.106383	0.522188
chr1	5317926	SNP	T	C	T/C	T/C	T/T	C/C	0.789474	0.122807	0.666667
chr1	5317953	SNP	T	A	T/A	T/A	T/T	A/A	0.7	0.126984	0.573016
chr1	5318386	SNP	C	T	C/T	C/T	C/C	T/T	0.75	0.104167	0.645833
chr1	5318546	SNP	C	A	C/A	C/A	C/C	A/A	0.613636	0.192308	0.421329
chr1	5318591	SNP	C	T	C/T	C/T	T/T	C/C	0.681818	0.25	0.431818
chr1	5318837	INDEL	T	TG	T/TG	T/TG	T/T	TG/TG	0.72973	0.139535	0.590195
chr1	5318872	INDEL	ACG	A	ACG/A	ACG/ACG	ACG/ACG	A/A	0.7	0	0.7
chr1	5318942	SNP	G	T	G/T	G/G	G/G	T/T	0.736842	0	0.736842
chr1	5319305	SNP	T	C	T/C	T/T	T/T	C/C	0.733333	0	0.733333
chr1	5319962	SNP	G	A	G/A	G/A	G/G	A/A	0.622222	0.101695	0.520527
chr1	5320370	SNP	G	A	G/A	G/A	G/G	A/A	0.810811	0.113636	0.697174
chr1	5320374	SNP	T	C	T/C	T/C	T/T	C/C	0.828571	0.111111	0.71746
chr1	5320378	INDEL	AG	A	AG/A	AG/A	AG/AG	A/A	0.823529	0.113636	0.709893
chr1	5320403	SNP	C	T	C/T	C/T	C/C	T/T	0.815789	0.0909091	0.72488
chr1	5320435	SNP	A	G	A/G	A/A	A/A	G/G	0.825	0	0.825
chr1	5320516	SNP	G	A	G/A	G/G	G/G	A/A	0.847826	0	0.847826
chr1	5320530	SNP	A	G	A/G	A/A	A/A	G/G	0.847826	0	0.847826
chr1	5320609	SNP	G	A	G/A	G/A	G/G	A/A	0.756098	0.113636	0.642461
chr1	5320649	SNP	T	C	T/C	T/C	T/T	C/C	0.75	0.113636	0.636364
chr1	5320724	SNP	A	G	A/G	A/G	A/A	G/G	0.8	0.111111	0.688889
chr1	5320809	SNP	A	G	A/G	A/G	A/A	G/G	0.75	0.159091	0.590909
chr1	5320943	SNP	C	A	C/A	C/A	C/C	A/A	0.666667	0.169811	0.496855
chr1	5320945	INDEL	T	TA	T/TA	T/TA	T/T	TA/TA	0.659091	0.169811	0.48928
chr1	5321276	INDEL	GA	G	GA/G	GA/GA	GA/GA	G/G	0.814815	0	0.814815
chr1	5322607	SNP	T	C	T/C	T/C	T/T	C/C	0.673913	0.102041	0.571872
chr1	5322786	SNP	A	G	A/G	A/G	A/A	G/G	0.828571	0.176471	0.652101
chr1	5323012	SNP	C	T	C/T	C/T	C/C	T/T	0.790698	0.122449	0.668249
chr1	5323334	INDEL	T	TC	T/TC	T/TC	T/T	TC/TC	0.647059	0.177778	0.469281
chr1	5324005	SNP	A	G	A/G	A/A	A/A	G/G	0.769231	0	0.769231
chr1	5325652	SNP	A	C	A/C	A/C	A/A	C/C	0.567568	0.177778	0.38979
chr1	5325996	INDEL	T	TA	T/TA	T/T	T/T	TA/TA	0.696429	0	0.696429
chr1	5326877	SNP	C	G	C/G	C/G	C/C	G/G	0.543478	0.128205	0.415273
chr1	5326974	SNP	T	C	T/C	T/C	T/T	C/C	0.652174	0.195652	0.456522
chr1	5327084	SNP	T	C	T/C	T/C	T/T	C/C	0.632653	0.106383	0.52627
chr1	5327103	INDEL	CT	C	CT/C	CT/C	CT/CT	C/C	0.586957	0.130435	0.456522
chr1	5327108	SNP	T	C	T/C	T/C	T/T	C/C	0.586957	0.133333	0.453623
chr1	5327127	INDEL	T	TC	T/TC	T/TC	T/T	TC/TC	0.575	0.122449	0.452551
chr1	5327489	SNP	T	C	T/C	T/C	T/T	C/C	0.756098	0.136364	0.619734
chr1	5327585	SNP	C	A	C/A	C/C	C/C	A/A	0.808511	0	0.808511
chr1	5327995	SNP	T	C	T/C	T/C	T/T	C/C	0.756757	0.184615	0.572141
chr1	5328098	SNP	C	T	C/T	C/T	C/C	T/T	0.702703	0.304348	0.398355
chr1	5328219	INDEL	CG	C	CG/C	CG/C	CG/CG	C/C	0.810811	0.244898	0.565913
chr1	5328222	INDEL	CTT	C	CTT/C	CTT/C	CTT/CTT	C/C	0.810811	0.235294	0.575517
chr1	5328227	INDEL	G	GCTCCTC	G/GCTCCTC	G/GCTCCTC	G/G	GCTCCTC/GCTCCTC	0.833333	0.24	0.593333
chr1	5328230	SNP	T	G	T/G	T/G	T/T	G/G	0.833333	0.259259	0.574074
chr1	5328364	SNP	A	G	A/G	A/G	A/A	G/G	0.833333	0.0952381	0.738095
chr1	5328586	SNP	T	C	T/C	T/C	T/T	C/C	0.782609	0.178571	0.604037
chr1	5329139	SNP	T	C	T/C	T/T	T/T	C/C	0.611111	0	0.611111
chr1	5329629	SNP	C	T	C/T	C/T	C/C	T/T	0.666667	0.142857	0.52381
chr1	5329682	SNP	G	A	G/A	G/A	G/G	A/A	0.714286	0.14	0.574286
chr1	5329748	SNP	C	A	C/A	C/A	C/C	A/A	0.711538	0.134615	0.576923
chr1	5329763	SNP	T	G	T/G	T/G	T/T	G/G	0.695652	0.173913	0.521739
chr1	5329927	INDEL	T	TG	T/TG	T/TG	T/T	TG/TG	0.756757	0.125	0.631757
chr1	5330392	SNP	G	C	G/C	G/C	G/G	C/C	0.685714	0.09375	0.591964
chr1	5330479	SNP	G	A	G/A	G/G	G/G	A/A	0.648649	0	0.648649
chr1	5330520	INDEL	CT	C	CT/C	CT/CT	CT/CT	C/C	0.657143	0	0.657143
chr1	5330605	SNP	A	G	A/G	A/G	A/A	G/G	0.642857	0.0851064	0.557751
chr1	5330631	SNP	C	T	C/T	C/T	C/C	T/T	0.697674	0.0961538	0.601521
chr1	5330786	SNP	A	G	A/G	A/G	A/A	G/G	0.714286	0.1	0.614286
chr1	5330871	SNP	A	G	A/G	A/G	A/A	G/G	0.733333	0.0961538	0.637179
chr1	5331132	INDEL	CA	C	CA/C	CA/C	CA/CA	C/C	0.842105	0.108696	0.73341
chr1	5331149	SNP	A	G	A/G	A/G	A/A	G/G	0.846154	0.106383	0.739771
chr1	5331175	SNP	C	T	C/T	C/T	C/C	T/T	0.783784	0.148936	0.634848
chr1	5331290	SNP	T	C	T/C	T/C	T/T	C/C	0.783784	0.166667	0.617117
chr1	5331333	SNP	G	A	G/A	G/A	G/G	A/A	0.769231	0.125	0.644231
chr1	5331915	SNP	A	C	A/C	A/C	A/A	C/C	0.690476	0.135135	0.555341
chr1	5332528	SNP	C	T	C/T	C/T	C/C	T/T	0.625	0.111111	0.513889
chr1	5332762	SNP	G	C	G/C	G/C	G/G	C/C	0.666667	0.103448	0.563218
chr1	5332960	SNP	A	C	A/C	A/C	A/A	C/C	0.641026	0.102041	0.538985
chr1	5333252	SNP	G	A	G/A	G/G	G/G	A/A	0.485714	0	0.485714
chr1	5333349	INDEL	TA	T	TA/T	TA/TA	TA/TA	T/T	0.685714	0	0.685714
chr1	5333391	SNP	T	C	T/C	T/T	T/T	C/C	0.735294	0	0.735294
chr1	5333514	INDEL	GA	G	GA/G	GA/G	GA/GA	G/G	0.647059	0.152542	0.494516
chr1	5333767	INDEL	C	CT	C/CT	C/C	C/C	CT/CT	0.583333	0	0.583333
chr1	5333779	INDEL	T	TTTTGAAGGCGCACCCTGCGCGGTCTTC	T/TTTTGAAGGCGCACCCTGCGCGGTCTTC	T/TTTTGAAGGCGCACCCTGCGCGGTCTTC	T/T	TTTTGAAGGCGCACCCTGCGCGGTCTTC/TTTTGAAGGCGCACCCTGCGCGGTCTTC	0.592593	0.136364	0.456229
chr1	5334227	SNP	G	A	G/A	G/A	G/G	A/A	0.820513	0.229167	0.591346
chr1	5334242	SNP	T	G	T/G	T/G	T/T	G/G	0.794872	0.226415	0.568457
chr1	5334246	SNP	A	C	A/C	A/C	A/A	C/C	0.775	0.22807	0.54693
chr1	5334250	SNP	A	C	A/C	A/C	A/A	C/C	0.756098	0.224138	0.53196
chr1	5334262	INDEL	A	AGT	A/AGT	A/AGT	A/A	AGT/AGT	0.761905	0.185185	0.57672
chr1	5334435	SNP	C	A	C/A	C/A	C/C	A/A	0.777778	0.170213	0.607565
chr1	5336056	SNP	T	C	T/C	T/C	T/T	C/C	0.481481	0.125	0.356481
chr1	5336191	SNP	G	C	G/C	G/C	G/G	C/C	0.692308	0.108696	0.583612
chr1	5336809	SNP	T	C	T/C	T/C	T/T	C/C	0.679245	0.097561	0.581684
chr1	5336869	SNP	T	A	T/A	T/A	T/T	A/A	0.688525	0.119048	0.569477
chr1	5336902	SNP	T	C	T/C	T/C	T/T	C/C	0.660714	0.146341	0.514373
chr1	5337483	SNP	T	C	T/C	T/T	T/T	C/C	0.868421	0	0.868421
chr1	5338088	INDEL	AT	A	AT/A	AT/A	AT/AT	A/A	0.727273	0.180328	0.546945
chr1	5338557	SNP	G	A	G/A	G/A	G/G	A/A	0.783784	0.204082	0.579702
chr1	5338892	SNP	T	C	T/C	T/C	T/T	C/C	0.625	0.142857	0.482143
chr1	5339019	INDEL	C	CA	C/CA	C/CA	C/C	CA/CA	0.810811	0.138889	0.671922
chr1	5339602	INDEL	CT	C	CT/C	CT/C	CT/CT	C/C	0.744186	0.156863	0.587323
chr1	5339988	INDEL	T	TG	T/TG	T/TG	T/T	TG/TG	0.764706	0.175	0.589706
chr1	5339991	SNP	C	A	C/A	C/A	C/C	A/A	0.76	0.175	0.585
chr1	5340231	SNP	C	G	C/G	C/G	C/C	G/G	0.727273	0.189655	0.537618
chr1	5340354	SNP	C	T	C/T	C/T	C/C	T/T	0.782609	0.137931	0.644678
chr1	5341031	SNP	T	G	T/G	T/T	T/T	G/G	0.76087	0	0.76087
chr1	5341256	SNP	G	A	G/A	G/G	G/G	A/A	0.738095	0	0.738095
chr1	5341495	SNP	G	C	G/C	G/C	G/G	C/C	0.627907	0.0952381	0.532669
chr1	5341932	SNP	G	A	G/A	G/A	G/G	A/A	0.903226	0.162162	0.741064
chr1	5343614	SNP	A	T	A/T	A/T	A/A	T/T	0.72093	0.12963	0.591301
chr1	5343759	SNP	T	C	T/C	T/T	T/T	C/C	0.588235	0	0.588235
chr1	5343908	SNP	C	T	C/T	C/C	C/C	T/T	0.642857	0	0.642857
chr1	5345174	SNP	G	A	G/A	G/G	G/G	A/A	0.780488	0	0.780488
chr1	5345740	SNP	A	G	A/G	A/G	A/A	G/G	0.697674	0.181818	0.515856
chr1	5346858	SNP	G	A	G/A	G/A	G/G	A/A	0.705882	0.130435	0.575448
chr1	5347025	SNP	A	G	A/G	A/G	A/A	G/G	0.641026	0.148148	0.492877
chr1	5347171	SNP	A	T	A/T	A/T	A/A	T/T	0.612245	0.113208	0.499037
chr1	5348298	SNP	C	T	C/T	C/T	C/C	T/T	0.72973	0.0909091	0.638821
chr1	5348959	SNP	A	G	A/G	A/G	A/A	G/G	0.769231	0.18	0.589231
chr1	5349316	SNP	C	G	C/G	C/G	C/C	G/G	0.705882	0.196078	0.509804
chr1	5349328	SNP	C	A	C/A	C/A	C/C	A/A	0.722222	0.185185	0.537037
chr1	5349744	SNP	G	C	G/C	G/C	G/G	C/C	0.73913	0.0862069	0.652924
chr1	5349782	SNP	G	C	G/C	G/C	G/G	C/C	0.684211	0.0877193	0.596491
chr1	5349917	SNP	C	A	C/A	C/A	C/C	A/A	0.777778	0.105263	0.672515
chr1	5349947	SNP	C	G	C/G	C/G	C/C	G/G	0.789474	0.0833333	0.70614
chr1	5350852	SNP	C	A	C/A	C/A	C/C	A/A	0.771429	0.0930233	0.678405
chr1	5350884	SNP	G	T	G/T	G/T	G/G	T/T	0.740741	0.133333	0.607407
chr1	5350910	SNP	C	A	C/A	C/A	C/C	A/A	0.703704	0.1	0.603704
chr1	5351354	SNP	G	C	G/C	G/G	G/G	C/C	0.717949	0	0.717949
chr1	5351879	SNP	G	T	G/T	G/G	G/G	T/T	0.825	0	0.825
chr1	5352123	SNP	G	A	G/A	G/A	G/G	A/A	0.675	0.104167	0.570833
chr1	5352156	SNP	C	T	C/T	C/T	C/C	T/T	0.659574	0.14	0.519574
chr1	5352172	SNP	A	G	A/G	A/G	A/A	G/G	0.6875	0.148936	0.538564
chr1	5352176	SNP	G	C	G/C	G/C	G/G	C/C	0.666667	0.152174	0.514493
chr1	5352246	INDEL	C	CT	C/CT	C/CT	C/C	CT/CT	0.708333	0.153846	0.554487
chr1	5352424	SNP	C	A	C/A	C/C	C/C	A/A	0.666667	0	0.666667
chr1	5352452	SNP	C	T	C/T	C/C	C/C	T/T	0.745763	0	0.745763
chr1	5352701	SNP	C	G	C/G	C/G	C/C	G/G	0.808511	0.104167	0.704344
chr1	5352968	SNP	T	C	T/C	T/C	T/T	C/C	0.673469	0.111111	0.562358
chr1	5353895	SNP	G	C	G/C	G/G	G/G	C/C	0.791667	0	0.791667
chr1	5353896	SNP	A	T	A/T	A/A	A/A	T/T	0.791667	0	0.791667
chr1	5354069	INDEL	GA	G	GA/G	GA/GA	GA/GA	G/G	0.774194	0	0.774194
chr1	5354947	SNP	A	G	A/G	A/G	A/A	G/G	0.780488	0.208333	0.572154
chr1	5356224	SNP	G	A	G/A	G/A	G/G	A/A	0.840909	0.155556	0.685354
chr1	5356429	SNP	T	C	T/C	T/C	T/T	C/C	0.647059	0.0983607	0.548698
chr1	5356435	SNP	G	T	G/T	G/T	G/G	T/T	0.68	0.0819672	0.598033
chr1	5356493	INDEL	G	GACA	G/GACA	G/G	G/G	GACA/GACA	0.627907	0	0.627907
chr1	5356992	SNP	G	A	G/A	G/A	G/G	A/A	0.722222	0.128205	0.594017
chr1	5357688	SNP	T	A	T/A	T/A	T/T	A/A	0.7	0.12766	0.57234
chr1	5357900	SNP	G	A	G/A	G/A	G/G	A/A	0.74359	0.113208	0.630382
chr1	5358053	SNP	C	A	C/A	C/C	C/C	A/A	0.729167	0	0.729167
chr1	5358113	SNP	T	A	T/A	T/T	T/T	A/A	0.690476	0	0.690476
chr1	5358708	SNP	G	A	G/A	G/A	G/G	A/A	0.675	0.227273	0.447727
chr1	5358834	SNP	G	A	G/A	G/A	G/G	A/A	0.512821	0.147541	0.36528
chr1	5359379	SNP	G	T	G/T	G/T	G/G	T/T	0.761905	0.179487	0.582418
chr1	5360986	SNP	G	A	G/A	G/A	G/G	A/A	0.682927	0.0892857	0.593641
chr1	5361446	SNP	T	C	T/C	T/C	T/T	C/C	0.65	0.137255	0.512745
chr1	5361555	SNP	A	G	A/G	A/G	A/A	G/G	0.525	0.132075	0.392925
chr1	5361700	SNP	C	T	C/T	C/T	C/C	T/T	0.675	0.111111	0.563889
chr1	5362111	INDEL	GA	G	GA/G	GA/G	GA/GA	G/G	0.628571	0.191489	0.437082
chr1	5362477	INDEL	TAA	T	TAA/T	TAA/T	TAA/TAA	T/T	0.857143	0.0857143	0.771429
chr1	5363210	SNP	C	T	C/T	C/T	C/C	T/T	0.765957	0.222222	0.543735
chr1	5363842	INDEL	TGATATCGTTATAC	T	TGATATCGTTATAC/T	TGATATCGTTATAC/T	T/T	TGATATCGTTATAC/TGATATCGTTATAC	0.871795	0.263158	0.608637
chr1	5364582	SNP	C	G	C/G	C/G	G/G	C/C	0.757576	0.195122	0.562454
chr1	5367875	SNP	A	G	A/G	A/G	G/G	A/A	0.75	0.222222	0.527778
chr1	5368676	SNP	C	T	C/T	C/T	C/C	T/T	0.666667	0.107143	0.559524
chr1	5369009	SNP	A	G	A/G	A/G	G/G	A/A	0.75	0.319149	0.430851
chr1	5371774	SNP	G	A	G/A	G/A	A/A	G/G	0.738095	0.275	0.463095
chr1	5375662	SNP	G	T	G/T	G/T	G/G	T/T	0.771429	0.104167	0.667262
chr1	5381703	SNP	G	A	G/A	G/A	G/G	A/A	0.777778	0.16129	0.616487
chr1	5387199	INDEL	GCATCCCAGACAGCAAATCCCCC	G	GCATCCCAGACAGCAAATCCCCC/G	GCATCCCAGACAGCAAATCCCCC/G	G/G	GCATCCCAGACAGCAAATCCCCC/GCATCCCAGACAGCAAATCCCCC	0.737705	0.210526	0.527179
chr1	5387224	SNP	G	T	G/T	G/T	T/T	G/G	0.696429	0.189655	0.506773
chr1	5387616	SNP	A	T	A/T	A/T	A/A	T/T	0.735849	0.244898	0.490951
chr1	5389644	SNP	C	T	C/T	C/C	C/C	T/T	0.742857	0	0.742857
chr1	5389657	INDEL	CA	C	CA/C	CA/CA	CA/CA	C/C	0.707317	0	0.707317
chr1	5390146	SNP	C	T	C/T	C/T	C/C	T/T	0.795455	0.163265	0.632189
chr1	5390258	INDEL	CAACGCGCGTTCGA	C	CAACGCGCGTTCGA/C	CAACGCGCGTTCGA/C	CAACGCGCGTTCGA/CAACGCGCGTTCGA	C/C	0.7	0.18	0.52
chr1	5390798	SNP	A	G	A/G	A/G	A/A	G/G	0.606061	0.113208	0.492853
chr1	5391302	SNP	C	T	C/T	C/T	C/C	T/T	0.674419	0.0833333	0.591085
chr1	5391551	SNP	T	C	T/C	T/C	T/T	C/C	0.866667	0.122807	0.74386
chr1	5392090	SNP	T	C	T/C	T/C	T/T	C/C	0.666667	0.101695	0.564972
chr1	5392208	INDEL	TG	T	TG/T	TG/T	TG/TG	T/T	0.780488	0.153846	0.626642
chr1	5392711	SNP	C	T	C/T	C/C	C/C	T/T	0.680851	0	0.680851
chr1	5392714	SNP	A	G	A/G	A/A	A/A	G/G	0.714286	0	0.714286
chr1	5392781	SNP	T	C	T/C	T/T	T/T	C/C	0.693878	0	0.693878
chr1	5392858	SNP	A	C	A/C	A/C	A/A	C/C	0.756757	0.136364	0.620393
chr1	5392948	SNP	A	G	A/G	A/G	A/A	G/G	0.777778	0.183673	0.594104
chr1	5393039	SNP	G	C	G/C	G/C	G/G	C/C	0.690476	0.146341	0.544135
chr1	5393306	SNP	T	C	T/C	T/C	T/T	C/C	0.588235	0.170213	0.418023
chr1	5393795	SNP	T	C	T/C	T/T	T/T	C/C	0.761905	0	0.761905
chr1	5393911	SNP	T	G	T/G	T/T	T/T	G/G	0.704545	0	0.704545
chr1	5393937	SNP	G	C	G/C	G/G	G/G	C/C	0.75	0	0.75
chr1	5394071	SNP	A	T	A/T	A/T	A/A	T/T	0.7	0.0980392	0.601961
[truncated: 2,585 more rows]
