# Supplementary material for: Identification and fine-mapping of a major QTL (PH1.1) conferring plant height in broomcorn millet (Panicum miliaceum)
Source: Front Plant Sci. 2022 Oct 11;13:1010057. doi: 10.3389/fpls.2022.1010057 (PMC9593001; doi:10.3389/fpls.2022.1010057)
Supplement: Supplementary file 7 [file Table_5.xlsx]

## Sheet: Sheet1
Supplementary Table 5 Genotype information for each line used for fine mapping PH1.1
Marker	Forward primer start	Forward primer end	Reverse primer start	Reverse primer end	Longmi12	Zhang778	M1	M2	M3	M4	M5	M6	M7	M8	M9	M10	M11	M12	M13	M14	M15	M16	M17	M18	M19	M20	M21	M22	M23	M24	M25	M26	M27	M28	M29	M30	M31	M32	M33	M34	M35	M36	M37	M38	M39	M40	M41	M42	M43
Indel1.652	1652320	1652301	1652120	1652139	A	B	A	B	A	H	B	B	H	B	H	H	H	H	H	H	H	H	H	H	H	H	H	A	H	H	H	H	H	H	H	H	A	A	H	H	H	A	B	B	H	H	H	A	A
Indel1.659	1659477	1659458	1659219	1659238	A	B	A	B	A	H	B	B	H	B	A	H	H	H	H	H	H	H	H	H	H	H	H	A	H	H	H	H	H	H	H	H	A	A	H	H	H	A	B	B	H	H	H	A	A
Indel1.701	1701881	1701862	1701601	1701620	A	B	A	B	A	H	B	B	H	B	A	H	H	H	H	H	H	H	H	H	H	H	H	A	H	H	H	H	H	H	H	H	A	A	H	H	H	A	B	B	H	H	H	A	A
Indel2.216	2216552	2216533	2216337	2216356	A	B	A	B	A	H	B	B	H	B	H	H	H	H	H	H	H	H	H	H	H	H	H	A	H	H	H	H	H	H	H	H	A	A	H	H	H	A	B	A	A	H	H	A	A
Indel2.524	2524880	2524861	2524609	2524628	A	B	A	B	A	H	B	B	H	B	H	H	H	H	H	H	H	H	H	H	H	H	H	A	H	H	H	H	H	H	H	A	A	A	H	A	H	A	B	A	A	H	H	H	A
Indel2.540	2540420	2540401	2540225	2540244	A	B	A	B	A	H	B	B	H	B	H	H	H	H	H	H	H	H	H	A	H	H	H	A	H	H	H	H	H	H	H	A	A	A	H	A	H	A	B	A	A	H	H	H	A
Indel2.641	2641319	2641300	2641042	2641061	A	B	H	B	B	A	B	B	H	B	H	H	H	H	H	H	H	H	H	A	H	H	H	A	H	H	H	H	H	H	H	A	H	A	H	A	H	A	B	A	A	H	H	H	A
Indel3.272	3272872	3272855	3272600	3272619	A	B	H	B	B	A	B	B	H	B	H	H	H	H	H	H	H	H	H	A	H	H	H	A	H	H	H	H	H	H	H	A	H	A	H	A	H	A	B	A	A	H	A	H	H
Indel3.351	3351196	3351177	3350983	3351002	A	B	H	B	B	A	B	B	H	B	H	H	H	H	H	H	H	H	H	A	H	H	H	A	H	H	H	H	H	H	H	A	H	A	H	A	H	A	B	A	A	H	A	H	H
Indel3.356	3356505	3356481	3356207	3356229	A	B	H	B	B	A	B	B	H	B	H	H	H	H	H	H	H	H	H	A	H	H	H	A	H	H	H	H	H	H	H	A	H	A	H	A	H	A	B	A	A	H	A	H	H
Indel3.392	3392126	3392107	3391871	3391890	A	B	H	B	B	A	B	B	H	B	H	H	H	H	H	H	H	H	H	A	H	H	H	A	H	H	H	H	H	H	H	A	H	A	H	A	H	A	B	A	A	H	A	H	H
Indel3.402	3402163	3402182	3402333	3402314	A	B	H	B	B	A	B	B	H	B	H	H	H	H	H	H	H	H	H	A	H	H	H	A	H	H	H	H	H	H	H	A	H	A	H	A	H	A	B	A	A	H	A	H	H
Indel3.453	3453672	3453691	3453845	3453826	A	B	H	B	B	A	B	B	H	B	H	H	H	H	H	H	H	H	H	A	H	H	H	A	H	H	H	H	H	H	H	A	H	A	H	A	H	A	B	A	A	H	A	H	H
Indel3.506	3506246	3506265	3506446	3506427	A	B	H	B	B	A	B	B	H	B	H	H	H	H	H	H	H	H	H	A	H	H	H	A	H	H	H	H	H	H	H	A	H	A	H	A	H	A	B	A	A	H	A	H	H
Indel3.561	3561271	3561252	3561003	3561022	A	B	H	B	B	A	B	B	H	B	H	H	H	H	H	H	H	H	H	A	H	H	H	A	H	H	H	H	H	H	H	A	H	A	H	A	H	A	B	A	A	H	A	H	H
Indel3.614	3614922	3614939	3615118	3615099	A	B	H	B	B	A	B	B	H	B	H	H	H	H	H	H	H	H	H	A	H	H	H	A	H	H	H	H	H	H	H	A	H	A	H	A	H	A	B	A	A	H	A	H	H
Indel3.615	3615724	3615705	3615498	3615517	A	B	H	B	B	A	B	B	H	B	H	H	H	H	H	H	H	H	H	A	H	H	H	A	H	H	H	H	H	H	H	A	H	A	H	A	H	A	B	A	A	H	A	H	H
Indel3.638	3638055	3638074	3638198	3638179	A	B	H	B	B	A	B	B	H	B	H	H	H	H	H	H	H	H	H	A	H	H	H	A	H	B	H	H	H	H	H	A	H	A	H	A	H	A	B	A	A	H	A	H	H
Indel3.640	3640496	3640515	3640683	3640664	A	B	H	B	B	A	B	B	H	B	H	H	H	H	H	H	H	H	H	A	H	H	H	A	H	B	H	H	H	H	H	A	H	A	H	A	H	A	B	A	A	H	A	H	H
Indel3.691	3691450	3691469	3691620	3691601	A	B	H	B	B	A	B	B	H	B	H	H	H	H	H	H	H	H	H	A	H	H	H	A	H	B	H	H	H	H	H	A	H	H	H	A	H	A	B	A	A	H	A	H	H
Indel3.719	3719468	3719487	3719696	3719677	A	B	H	B	B	A	B	B	H	B	H	H	H	H	H	H	H	H	H	A	H	H	H	A	H	B	H	H	H	H	H	A	H	H	H	A	H	A	B	A	A	H	A	H	H
Indel3.734	3734030	3734049	3734291	3734272	A	B	H	B	B	A	B	B	H	B	H	H	H	H	H	H	H	H	H	A	H	H	H	A	H	B	H	H	H	H	H	A	H	H	H	A	H	A	B	A	A	H	A	H	H
Indel3.758	3758828	3758847	3759090	3759071	A	B	H	B	B	A	B	B	H	B	H	H	H	H	H	H	H	H	H	A	H	H	H	A	H	B	H	H	H	H	H	A	H	H	H	A	H	A	B	A	A	H	A	H	H
Indel4.249	4249800	4249819	4250010	4250031	A	B	H	B	B	A	B	B	A	B	H	H	H	B	H	H	H	H	H	A	H	H	H	A	H	B	H	H	H	H	H	A	H	H	H	H	H	A	B	A	A	H	A	H	H
Indel4.854	4854827	4854846	4854986	4854967	A	B	H	B	B	A	B	B	A	B	B	H	A	B	A	H	H	H	H	A	B	H	B	H	H	B	H	H	H	H	H	A	H	H	H	H	H	H	B	A	A	H	A	H	H
Indel5.457	5457850	5457869	5458005	5457986	A	B	H	B	B	A	B	B	A	H	B	H	A	B	A	H	H	H	H	A	B	H	B	H	H	B	H	H	H	H	H	A	H	H	H	H	H	H	B	A	A	H	A	H	H
Indel5.532	5532576	5532595	5532802	5532783	A	B	H	B	B	A	B	B	A	H	B	H	A	B	A	H	H	H	H	A	B	H	B	H	H	B	H	H	H	H	H	A	H	H	H	H	H	H	B	A	A	H	A	H	H
Indel5.725	5725592	5725611	5725747	5725728	A	B	H	B	B	A	B	B	A	H	B	H	A	B	A	H	H	H	H	A	B	H	B	H	H	B	H	H	A	H	H	A	H	H	A	B	H	H	B	A	A	H	A	H	H
[truncated: 896 more columns]
