# Supplementary material for: Identification and fine-mapping of a major QTL (PH1.1) conferring plant height in broomcorn millet (Panicum miliaceum)
Source: Front Plant Sci. 2022 Oct 11;13:1010057. doi: 10.3389/fpls.2022.1010057 (PMC9593001; doi:10.3389/fpls.2022.1010057)
Supplement: Supplementary file 8 [file Table_6.xlsx]

## Sheet: Sheet1
Supplementary Table 6 Sequence of InDel primers used for fine-mapping PH1.1
Primer	Forward Sequence	Reward Sequence
Indel1.652	GAAGAGGATGGAAACGGGAT	TGCTTTTAGATCCCCCAATG
Indel1.659	AACCGATCCAACTGCTATGC	ACCCTTCCACTGACGATTTG
Indel1.701	CTGCAAAACAACAAGGCAGA	CATTCCTTCCAGAGCGAGTC
Indel2.216	CTGCCCTTGGTGTTGAATCT	ATTGAACCTGCCGAAATCTG
Indel2.524	CCTCCCTATCATGCCACTCT	GGACGTGACTCCCATTGTCT
Indel2.540	TCAGAAAATACGCTGCTGGA	AAAAGGAAGAATCCCCAACG
Indel2.641	GTGCGAGGCATTGATTCTTT	TCTCATACATCCGGAACACG
Indel3.272	GTGGGATTGACGGCAAAG	GTTAGGGTTTGTGGCGAGAG
Indel3.351	GATGGCCTCATTGTTGGAGT	GCATGATGACATAAGGGGCT
Indel3.356	GGGATAGAGGGAGTATAAGAGTAGC	TCCGTCCAAGAATATAAGCATTT
Indel3.392	CAAGCTAGCCACAGGGAAAC	TTCCAAGCAATAGAGGGGTG
Indel3.402	ATAGCCGCGGTACACTTTTG	TTTCGCCGAAGATTTCGTAT
Indel3.453	TCCAGCGATTGGAATAGGTC	GCTTGATCCTCCTCACTTGC
Indel3.506	CAGCAGAGCAAACAGCAAAG	TACGTCGTACGGTCACCATC
Indel3.561	CAAGCTTCAACTCACCACCA	CCCATCTCCCTTTCCTTTTC
Indel3.614	CCAAGTCCTTGCGAGGTG	GAGCCCCATATTTGTGCAAT
Indel3.615	GCTCGACCGAATCGTAAATC	AATATTTGACGGCTGCGAAC
Indel3.638	TTGGGGTTATGCGTTATGCT	GCTGGTCGGTACAAAAGGAA
Indel3.640	CACTTGGCGCACAAGAAGTA	CGCAGCCACTCCAAATAAAT
Indel3.691	ATGACGCCCCAGATATTGAA	AGAAGCTTTTGGTCCCTGCT
Indel3.719	GAAAGGTATTTGGGCCTTCC	GCCCAATCATGGAGCTTAAA
Indel3.734	CCCCTAGTCGTGATGGTAGC	CCCATGCCATAGCTGAGATT
Indel3.758	CAGGTGAGAGTGCATGTTGA	AAAACCACCCAGCAAAACAG
Indel4.249	TGGAAGAGTACACACGGCTG	ACCGGTAAAGCTCCAAATCA
Indel4.854	AGGAGGCAGGAGTGATCTGA	TTGGCAAAATGATCCAAACA
Indel5.457	AGGGATCGGGATTAGGTCAG	CTTTTGGAAACAACGCCATT
Indel5.532	ATGACTGACACTCGCAAACG	GCAAAACGTTAGTTCACGGA
Indel5.725	GAATAGATGCCACGAAGGGA	TCAATAAATGTGGCTGCGAG
