# Supplementary material for: Identification and fine-mapping of a major QTL (PH1.1) conferring plant height in broomcorn millet (Panicum miliaceum)
Source: Front Plant Sci. 2022 Oct 11;13:1010057. doi: 10.3389/fpls.2022.1010057 (PMC9593001; doi:10.3389/fpls.2022.1010057)
Supplement: Supplementary file 9 [file Table_7.xlsx]

## Sheet: Sheet1
Supplementary Table 7 Detail information on PH1.1 in F2 and F2:3 populations
Generation	Nearest locus	LOD	PVE (%)	Additive effect	Confidence interval
F2	InDel3.615	87.13	36	16.68	InDel3.506-InDel3.719
F2:3	InDel3.561	115.3	45.2	14.59	InDel3.506-InDel3.614
