# Supplementary material for: Identification and fine-mapping of a major QTL (PH1.1) conferring plant height in broomcorn millet (Panicum miliaceum)
Source: Front Plant Sci. 2022 Oct 11;13:1010057. doi: 10.3389/fpls.2022.1010057 (PMC9593001; doi:10.3389/fpls.2022.1010057)
Supplement: Supplementary file 10 [file Table_8.xlsx]

## Sheet: Sheet1
Supplementary Table 8 SNPs and InDels variation sites in QTL PH1.1 region by the alignment between the reference genome and parental resequencing
Chromosome	Position	Reference	Alternative	Longmi12	Zhang778
chr1	3504266	G	A	G	A
chr1	3505199	C	CT	C,C	C,C
chr1	3505603	C	T	C	T
chr1	3506163	A	C	C	A
chr1	3506288	TCCTGCGTTC	T	TCCTGCGTTC,TCCTGCGTTC	T,T
chr1	3506727	C	T	C	T
chr1	3507592	G	C	G	C
chr1	3507621	T	TA	T,T	TA,TA
chr1	3507675	A	G	A	G
chr1	3507790	T	C	T	C
chr1	3508071	G	A	G	A
chr1	3508094	T	TCGA	T,T	TCGA,TCGA
chr1	3508129	T	C	T	C
chr1	3508402	G	A	G	A
chr1	3508489	T	C	T	C
chr1	3508535	C	T	C	T
chr1	3509606	C	G	C	C
chr1	3510185	T	C	T	T
chr1	3510689	GAGGCTTC	G	GAGGCTTC,GAGGCTTC	GAGGCTTC,GAGGCTTC
chr1	3511220	C	T	C	C
chr1	3511226	C	T	C	T
chr1	3511770	G	A	G	A
chr1	3512227	C	T	T	T
chr1	3512293	G	A	A	A
chr1	3512300	T	C	C	C
chr1	3513318	T	C	T	C
chr1	3513342	C	T	C	T
chr1	3513581	G	A	G	A
chr1	3517926	T	C	T	C
chr1	3517932	A	G	A	G
chr1	3518162	C	G	C	G
chr1	3518293	CT	C	CT,CT	C,C
chr1	3518302	TA	T	TA,TA	TA,TA
chr1	3518334	C	G	C	G
chr1	3518944	C	CTTTAATTTCACTA	C,C	CTTTAATTTCACTA,CTTTAATTTCACTA
chr1	3522209	C	T	C	T
chr1	3523086	T	C	T	C
chr1	3524918	G	C	G	C
chr1	3524950	C	A	C	A
chr1	3525946	G	A	G	G
chr1	3531157	G	A	G	A
chr1	3531677	C	T	T	C
chr1	3532599	TA	T	T,T	TA,TA
chr1	3534622	G	GTTTAGA	GTTTAGA,GTTTAGA	G,G
chr1	3534847	G	A	A	G
chr1	3534954	AT	A	A,A	AT,AT
chr1	3534970	C	T	T	C
chr1	3534975	A	T	T	A
chr1	3535895	A	C	C	A
chr1	3536722	GT	G	G,G	GT,GT
chr1	3536926	A	C	C	A
chr1	3537075	G	A	A	G
chr1	3537128	C	T	T	C
chr1	3537329	C	T	T	C
chr1	3537370	C	T	T	C
chr1	3537491	T	C	C	T
chr1	3537502	A	AC	AC,AC	A,A
chr1	3537664	T	C	C	T
chr1	3537803	T	C	C	T
chr1	3537927	C	T	T	C
chr1	3538717	A	G	G	A
chr1	3538804	G	A	A	G
chr1	3538911	A	AT	AT,AT	A,A
chr1	3539451	G	A	G	G
chr1	3540173	A	G	G	A
chr1	3540449	A	G	G	A
chr1	3540991	G	A	A	G
chr1	3541483	ATG	A	A,A	ATG,ATG
chr1	3541521	G	A	G	G
chr1	3541524	C	T	T	C
chr1	3541621	G	A	A	G
chr1	3541777	G	T	T	G
chr1	3542565	G	A	A	G
chr1	3543283	A	T	T	A
chr1	3543505	C	T	T	C
chr1	3544245	G	T	T	G
chr1	3544249	A	C	C	A
chr1	3544794	C	T	T	C
chr1	3544866	T	C	C	T
chr1	3545513	C	T	T	C
chr1	3545600	A	G	G	A
chr1	3545819	C	A	A	C
chr1	3546037	GC	G	G,G	GC,GC
chr1	3546118	T	A	A	T
chr1	3546124	T	TGGGCTGCACAGTAAC	TGGGCTGCACAGTAAC,TGGGCTGCACAGTAAC	T,T
chr1	3546154	C	T	T	C
chr1	3546297	G	T	T	G
chr1	3546386	G	C	C	G
chr1	3549615	G	A	A	G
chr1	3550919	C	T	T	C
chr1	3550992	G	A	A	G
chr1	3551458	T	C	C	C
chr1	3551531	C	T	T	C
chr1	3552647	TA	T	T,T	TA,TA
chr1	3554109	GT	G	G,G	GT,GT
chr1	3554111	GTTAT	G	G,G	GTTAT,GTTAT
chr1	3554117	A	ACCC	ACCC,ACCC	A,A
chr1	3554118	TGAA	T	T,T	TGAA,TGAA
chr1	3554123	TGTA	T	T,T	TGTA,TGTA
chr1	3555070	G	A	A	G
chr1	3556074	A	G	G	G
chr1	3557518	TA	T	T,T	TA,TA
chr1	3558030	G	T	T	G
chr1	3558900	C	CGCGCGCAA	CGCGCGCAA,CGCGCGCAA	C,C
chr1	3559275	AT	A	A,A	AT,AT
chr1	3559388	G	GAAT	GAAT,GAAT	G,G
chr1	3560065	C	T	C	C
chr1	3560077	A	G	G	A
chr1	3560290	A	G	G	A
chr1	3560362	G	A	A	G
chr1	3560373	TA	T	T,T	TA,TA
chr1	3560380	CGT	C	C,C	CGT,CGT
chr1	3560384	ACTAACCGTT	A	A,A	ACTAACCGTT,ACTAACCGTT
chr1	3560410	C	G	G	C
chr1	3560411	A	G	G	A
chr1	3560452	G	A	A	G
chr1	3560479	C	T	T	C
chr1	3560494	T	C	C	T
chr1	3560499	A	G	G	A
chr1	3560527	G	A	A	G
chr1	3560562	G	A	A	G
chr1	3560595	T	A	A	T
chr1	3560702	C	T	T	C
chr1	3561086	ACCACCCACTGCTCCTCCTC	A	ACCACCCACTGCTCCTCCTC,ACCACCCACTGCTCCTCCTC	A,A
chr1	3561290	T	G	G	G
chr1	3561487	G	C	C	G
chr1	3561801	G	T	T	G
chr1	3562481	A	C	C	A
chr1	3562671	A	G	G	A
chr1	3563483	C	T	T	C
chr1	3564638	T	G	T	G
chr1	3564950	G	A	A	G
chr1	3565031	A	ACT	ACT,ACT	A,A
chr1	3565167	G	A	A	G
chr1	3565260	T	A	A	T
chr1	3565285	T	C	C	T
chr1	3565286	C	T	T	C
chr1	3565295	C	T	T	C
chr1	3565297	G	A	A	G
chr1	3565315	A	G	G	A
chr1	3565336	C	T	T	C
chr1	3565351	G	A	A	G
chr1	3565352	A	C	C	A
chr1	3565378	T	C	C	T
chr1	3565408	T	C	C	T
chr1	3565410	C	T	T	C
chr1	3565441	TG	T	T,T	TG,TG
chr1	3565510	A	AGCTGGGGCGC	AGCTGGGGCGC,AGCTGGGGCGC	A,A
chr1	3566283	C	T	T	C
chr1	3568519	T	C	C	T
chr1	3569117	T	C	C	T
chr1	3570572	T	G	G	T
chr1	3570573	T	A	A	T
chr1	3571335	G	T	T	T
chr1	3572014	A	G	G	G
chr1	3572268	T	C	C	C
chr1	3572400	G	A	A	A
chr1	3572671	GCT	G	G,G	GCT,G
chr1	3575368	G	T	T	T
chr1	3575660	G	A	A	A
chr1	3577336	G	A	A	A
chr1	3579251	G	T	G	G
chr1	3579342	T	G	G	G
chr1	3580961	CA	C	C,C	C,C
chr1	3581150	G	T	T	T
chr1	3582174	TCTAA	T	T,T	T,T
chr1	3584321	G	A	A	A
chr1	3584613	A	G	G	G
chr1	3585640	G	A	A	A
chr1	3586881	A	G	G	G
chr1	3586889	T	C	C	C
chr1	3587808	G	A	A	A
chr1	3587896	GTGA	G	G,G	G,G
chr1	3589093	A	G	G	G
chr1	3591280	C	A	A	A
chr1	3591573	G	T	T	T
chr1	3591827	A	C	C	C
chr1	3592650	G	T	T	T
chr1	3593104	A	G	G	G
chr1	3593172	C	G	G	G
chr1	3594192	G	A	A	A
chr1	3594254	CCCTG	C	C,C	CCCTG,CCCTG
chr1	3595325	T	A	A	T
chr1	3596455	C	T	T	T
chr1	3597228	G	A	A	A
chr1	3597299	A	T	T	T
chr1	3598151	G	A	A	A
chr1	3598868	C	A	A	N
chr1	3600464	C	T	C	T
chr1	3601277	A	G	G	G
chr1	3601457	T	C	C	C
chr1	3601732	A	G	G	G
chr1	3603097	A	C	C	C
chr1	3603809	GT	G	G,G	G,G
chr1	3604266	T	TA	TA,TA	TA,TA
chr1	3604277	C	T	T	T
chr1	3604920	G	T	T	T
chr1	3605671	A	G	G	G
chr1	3606380	CA	C	CA,C	C,C
chr1	3607616	T	G	G	N
chr1	3610028	C	G	G	G
chr1	3610517	A	T	T	T
chr1	3610783	A	ACT	ACT,ACT	ACT,ACT
chr1	3611426	C	G	G	G
chr1	3613165	C	T	T	T
chr1	3613236	G	A	A	A
chr1	3613455	T	C	C	C
chr1	3613982	C	T	T	T
chr1	3614530	C	A	A	A
chr1	3615001	G	GCCGCCTCTTCGTTGGT	G/G	GCCGCCTCTTCGTTGGT,GCCGCCTCTTCGTTGGT
chr1	3615212	A	G	G	G
chr1	3615213	G	A	A	A
chr1	3615227	T	C	C	C
chr1	3615261	T	C	C	C
chr1	3615303	G	A	A	A
chr1	3615327	A	G	G	G
chr1	3615385	T	C	C	C
chr1	3615395	C	T	T	T
chr1	3615478	G	A	A	A
chr1	3615517	C	T	T	T
chr1	3615535	G	T	T	T
chr1	3615611	G	GGGTGGATTTGTTGGCCGTAGATGAAGCA	GGGTGGATTTGTTGGCCGTAGATGAAGCA,GGGTGGATTTGTTGGCCGTAGATGAAGCA	GGGTGGATTTGTTGGCCGTAGATGAAGCA,GGGTGGATTTGTTGGCCGTAGATGAAGCA
chr1	3615624	G	GTTGAAAAAAA	GTTGAAAAAAA,GTTGAAAAAAA	GTTGAAAAAAA,GTTGAAAAAAA
chr1	3615649	G	A	A	A
chr1	3615661	G	GATC	GATC,GATC	GATC,GATC
chr1	3615676	T	TGGGCAAAGATGCTGCTGTGTATG	TGGGCAAAGATGCTGCTGTGTATG,TGGGCAAAGATGCTGCTGTGTATG	TGGGCAAAGATGCTGCTGTGTATG,TGGGCAAAGATGCTGCTGTGTATG
chr1	3615682	C	A	A	A
chr1	3615684	C	G	G	G
chr1	3615686	G	GGATTCGGGAATTTTCTCGATACTTTAGT	G/G	GGATTCGGGAATTTTCTCGATACTTTAGT,GGATTCGGGAATTTTCTCGATACTTTAGT
chr1	3615711	C	T	T	T
